# Supplementary material for: BakRep – a searchable large-scale web repository for bacterial genomes, characterizations and metadata
Source: Microb Genom. 2024 Oct 30;10(10):001305. doi: 10.1099/mgen.0.001305 (PMC11524574; doi:10.1099/mgen.0.001305)
Supplement: Uncited Supplementary Material 2. [file mgen-10-01305-s002.xlsx]

## Sheet: Supplemental_Table1
Sample id	bakta.genus.species	gtdbtk.classification.species
SAMD00000649	Shigella dysenteriae	Escherichia coli
SAMD00000812	Shigella dysenteriae	Escherichia coli
SAMD00002590	Bacillus anthracis	Paenibacillus alvei
SAMD00002681	Shigella flexneri	Escherichia coli
SAMD00003131	Shigella boydii	Escherichia coli
SAMD00003155	Shigella sonnei	Escherichia coli
SAMD00003399	Shigella boydii	Escherichia coli
SAMD00003510	Shigella boydii	Escherichia coli
SAMD00004015	Shigella dysenteriae	Escherichia coli
SAMD00004207	Tissierella praeacuta	Clostridium botulinum
SAMD00004208	Elizabethkingia meningoseptica	Empedobacter sp002378465
SAMD00004210	Shigella boydii	Escherichia coli
SAMD00006052	Corynebacterium jeikeium	Staphylococcus capitis
SAMD00006077	Shigella dysenteriae	Escherichia coli
SAMD00006162	Mycolicibacterium senegalense	Mycobacterium farcinogenes
SAMD00006306	Shigella flexneri	Escherichia coli
SAMD00006354	Shigella boydii	Escherichia albertii
SAMD00006363	Elizabethkingia meningoseptica	Empedobacter sp002378465
SAMD00006378	Shigella flexneri	Escherichia coli
SAMD00008615	Shigella boydii	Escherichia coli
SAMD00008628	Aeromonas salmonicida	Listeria monocytogenes
SAMD00008647	Shigella flexneri	Escherichia coli
SAMD00008913	Shigella dysenteriae	Escherichia coli
SAMD00008980	Shigella dysenteriae	Escherichia coli
SAMD00009115	Shigella boydii	Escherichia coli
SAMD00009116	Shigella flexneri	Escherichia coli
SAMD00009316	Shigella boydii	Escherichia coli
SAMD00009456	Shigella boydii	Escherichia coli
SAMD00009491	Leuconostoc citreum	Staphylococcus aureus
SAMD00009494	Leuconostoc citreum	Staphylococcus aureus
SAMD00009610	Shigella boydii	Escherichia coli
SAMD00009751	Shigella boydii	Escherichia coli
SAMD00009888	Shigella flexneri	Escherichia coli
SAMD00009903	Shigella flexneri	Escherichia coli
SAMD00009924	Shigella dysenteriae	Escherichia coli
SAMD00009959	Mycolicibacterium sphagni	Mycobacterium neoaurum
SAMD00010747	Acidovorax sp.	MR-S7 sp000400995
SAMD00010749	Shigella boydii	Escherichia coli
SAMD00010820	Shigella dysenteriae	Escherichia coli
SAMD00010930	Shigella flexneri	Escherichia coli
SAMD00012337	Shigella sonnei	Escherichia coli
SAMD00012440	Shigella boydii	Escherichia coli
SAMD00012490	Shigella dysenteriae	Escherichia coli
SAMD00012607	Shigella flexneri	Escherichia coli
SAMD00012826	Burkholderia cepacia	Ralstonia insidiosa
SAMD00012832	Shigella dysenteriae	Escherichia coli
SAMD00012907	Shigella dysenteriae	Escherichia coli
SAMD00012937	Shigella boydii	Escherichia coli
SAMD00012941	Shigella dysenteriae	Escherichia coli
SAMD00012948	Shigella flexneri	Escherichia coli
SAMD00013048	Shigella flexneri	Escherichia coli
SAMD00013312	Shigella boydii	Escherichia coli
SAMD00013541	Shigella boydii	Escherichia coli
SAMD00013571	Klebsiella pneumoniae	Enterobacter hormaechei
SAMD00013657	Shigella boydii	Escherichia coli
SAMD00013964	Enterobacteriaceae unknown	Tachikawaea gelatinosa
SAMD00013965	Enterobacteriaceae unknown	Tachikawaea gelatinosa
SAMD00015763	Shigella boydii	Escherichia coli
SAMD00015867	Alpha proteobacterium	Iodidimonas sp000710935
SAMD00016564	Shigella dysenteriae	Escherichia coli
SAMD00016621	Shigella flexneri	Escherichia coli
SAMD00016730	Shigella flexneri	Escherichia coli
SAMD00022934	Aquamicrobium sp.	Burkholderia contaminans
SAMD00024725	Endosymbiont of	Thiodubiliella sp001547755
SAMD00042755	Nostoc sp.	Trichormus sp001548375
SAMD00045275	Nautella sp.	Phaeobacter italicus
SAMD00047327	Candidatus rhodoluna	Rhodoluna planktonica
SAMD00053342	Escherichia coli	Pseudomonas sp002874965
SAMD00057199	Lactobacillus amylovorus	Limosilactobacillus mucosae
SAMD00057204	Lactobacillus amylovorus	Limosilactobacillus mucosae
SAMD00057218	Lactobacillus sp.	Limosilactobacillus sp012843675
SAMD00057242	Limosilactobacillus mucosae	Lactobacillus delbrueckii
SAMD00064385	Saccharothrix espanaensis	Actinosynnema espanaense
SAMD00078314	Escherichia coli	Bacillus subtilis
SAMD00078315	Escherichia coli	Bacillus subtilis
SAMD00078316	Escherichia coli	Bacillus subtilis
SAMD00078319	Escherichia coli	Bacillus subtilis
SAMD00078334	Bacillus subtilis	Escherichia coli
SAMD00078335	Bacillus subtilis	Escherichia coli
SAMD00078336	Bacillus subtilis	Escherichia coli
SAMD00078337	Bacillus subtilis	Escherichia coli
SAMD00093455	Prevotella sp.	Alloprevotella sp002933955
SAMD00093456	Prevotella sp.	Alloprevotella sp002933955
SAMD00093457	Prevotella sp.	Alloprevotella sp002933955
SAMD00093458	Prevotella sp.	Alloprevotella sp002933955
SAMD00093459	Prevotella sp.	Alloprevotella sp002933955
SAMD00093460	Prevotella sp.	Alloprevotella sp002933955
SAMD00093461	Prevotella sp.	Alloprevotella sp002933955
SAMD00093462	Prevotella sp.	Alloprevotella sp002933955
SAMD00093463	Prevotella sp.	Alloprevotella sp002933955
SAMD00093464	Prevotella sp.	Alloprevotella sp002933955
SAMD00093467	Bacteroidales bacterium	Prevotella sp002933775
SAMD00093473	Lachnospiraceae bacterium	Sporofaciens sp910579925
SAMD00093474	Bacteroidales bacterium	Bacteroides acidifaciens
SAMD00093475	Bacterium unknown	CAG-485 sp002362485
SAMD00093476	Barnesiella sp.	Muribaculum faecis
SAMD00093477	Bacteroidales bacterium	Duncaniella sp910577335
SAMD00093479	Firmicutes bacterium	QANA01 sp910588425
SAMD00093480	Bacteroidales bacterium	Paramuribaculum intestinale
SAMD00093482	Bacteroidales bacterium	Muribaculum sp002473395
SAMD00093483	Bacteroidales bacterium	CAG-485 sp910584185
SAMD00093486	Bacteroidales bacterium	Muribaculum gordoncarteri
SAMD00093487	Bacteroidales bacterium	Muribaculum faecis
SAMD00093488	Bacteroidales bacterium	Duncaniella sp910577335
SAMD00093489	Bacteroidales bacterium	Avirikenella sp910588925
SAMD00093492	Clostridiales bacterium	Coprocola sp910587735
SAMD00093495	Bacteroides sp.	Phocaeicola sp011959205
SAMD00093497	Bacteroidales bacterium	CAG-485 sp002362485
SAMD00093499	Bacteroidales bacterium	Duncaniella sp910577335
SAMD00093503	Barnesiella sp.	Muribaculum faecis
SAMD00093505	Bacteroidales bacterium	Paramuribaculum intestinale
SAMD00093508	Bacteroidales bacterium	Duncaniella sp910577335
SAMD00093509	Bacteroides sp.	Phocaeicola sp011959205
SAMD00093510	Prevotella sp.	Alloprevotella sp002933955
SAMD00093511	Barnesiella sp.	Muribaculum faecis
SAMD00093512	Clostridiales bacterium	Choladocola sp910584205
SAMD00093515	Bacteroidales bacterium	Duncaniella freteri
SAMD00093517	Bacteroidales bacterium	CAG-873 sp017937625
SAMD00108308	Altererythrobacter sp.	Croceibacterium sp003569745
SAMD00113750	Clostridiales bacterium	Lawsonibacter sp900066825
SAMD00113751	Clostridiales bacterium	Lawsonibacter sp000177015
SAMD00113752	Lachnospiraceae bacterium	Mediterraneibacter butyricigenes
SAMD00113753	Erysipelotrichaceae bacterium	Faecalibacillus intestinalis
SAMD00113754	Olsenella sp.	Paratractidigestivibacter faecalis
SAMD00113755	Butyricicoccus sp.	Agathobaculum butyriciproducens
SAMD00113756	Lachnospiraceae bacterium	Acetatifactor sp900066565
SAMD00113757	Oscillibacter sp.	Dysosmobacter welbionis
SAMD00126405	Escherichia coli	Hafnia paralvei
SAMD00126576	Escherichia coli	Klebsiella aerogenes
SAMD00127373	Metakosakonia sp.	Phytobacter diazotrophicus
SAMEA1008216	Chlamydia trachomatis	Mesomycoplasma hyorhinis
SAMEA1008224	Chlamydia trachomatis	Mesomycoplasma hyorhinis
SAMEA1008234	Chlamydia trachomatis	Metamycoplasma orale
SAMEA100869418	Shigella sonnei	Escherichia coli
SAMEA100870168	Shigella sonnei	Escherichia coli
SAMEA100870918	Shigella sonnei	Escherichia coli
SAMEA100871668	Shigella sonnei	Escherichia coli
SAMEA100872418	Shigella dysenteriae	Escherichia coli
SAMEA100873168	Shigella sonnei	Escherichia coli
SAMEA100924168	Pseudomonas aeruginosa	Klebsiella pneumoniae
SAMEA101005918	Vibrio cholerae	Escherichia coli
SAMEA101191918	Salmonella enterica	Enterobacter roggenkampii
SAMEA101203168	Salmonella enterica	Proteus cibarius
SAMEA101205418	Salmonella enterica	Citrobacter sp005281345
SAMEA101208418	Salmonella enterica	Enterobacter asburiae
SAMEA101221168	Salmonella enterica	Enterobacter roggenkampii
SAMEA101221918	Salmonella enterica	Escherichia coli
SAMEA101223418	Salmonella enterica	Enterobacter roggenkampii
SAMEA101224168	Salmonella enterica	Enterobacter roggenkampii
SAMEA101225668	Salmonella enterica	Enterobacter chuandaensis
SAMEA101227168	Salmonella enterica	Enterobacter hormaechei
SAMEA101229418	Salmonella enterica	Enterobacter roggenkampii
SAMEA101233918	Salmonella enterica	Escherichia fergusonii
SAMEA101239168	Salmonella enterica	Enterobacter hormaechei
SAMEA101245168	Salmonella enterica	Enterobacter roggenkampii
SAMEA101245918	Salmonella enterica	Escherichia coli
SAMEA101246668	Salmonella enterica	Enterobacter asburiae
SAMEA101247418	Salmonella enterica	Escherichia coli
SAMEA101248168	Salmonella enterica	Enterobacter cloacae
SAMEA101248918	Salmonella enterica	Morganella morganii
SAMEA101249668	Salmonella enterica	Enterobacter roggenkampii
SAMEA101251918	Salmonella enterica	Citrobacter youngae
SAMEA101252668	Salmonella enterica	Enterobacter cloacae
SAMEA1013601	Shigella sonnei	Escherichia coli
SAMEA1013614	Shigella sonnei	Escherichia coli
SAMEA1013622	Shigella sonnei	Escherichia coli
SAMEA1013629	Shigella sonnei	Escherichia coli
SAMEA1013644	Shigella sonnei	Escherichia coli
SAMEA1013658	Shigella sonnei	Escherichia coli
SAMEA1013673	Shigella sonnei	Escherichia coli
SAMEA1013679	Shigella sonnei	Escherichia coli
SAMEA1013687	Shigella sonnei	Escherichia coli
SAMEA1013692	Shigella sonnei	Escherichia coli
SAMEA1013700	Shigella sonnei	Escherichia coli
SAMEA1013709	Shigella sonnei	Escherichia coli
SAMEA1013718	Shigella sonnei	Escherichia coli
SAMEA1013731	Shigella sonnei	Escherichia coli
SAMEA1013751	Shigella sonnei	Escherichia coli
SAMEA1013768	Shigella sonnei	Escherichia coli
SAMEA1013779	Shigella sonnei	Escherichia coli
SAMEA1013801	Shigella sonnei	Escherichia coli
SAMEA1013822	Shigella sonnei	Escherichia coli
SAMEA1013832	Shigella sonnei	Escherichia coli
SAMEA1013835	Shigella sonnei	Escherichia coli
SAMEA1013858	Shigella sonnei	Escherichia coli
SAMEA1013877	Shigella sonnei	Escherichia coli
SAMEA1013882	Shigella sonnei	Escherichia coli
SAMEA1016065	Mycobacterium tuberculosis	Tsukamurella tyrosinosolvens
SAMEA1018298	Vibrio cholerae	Paenibacillus glucanolyticus
SAMEA1018328	Vibrio cholerae	Kosakonia cowanii
SAMEA1018402	Vibrio cholerae	Kosakonia pseudosacchari
SAMEA1018497	Vibrio cholerae	Kosakonia pseudosacchari
SAMEA1018511	Vibrio cholerae	Arthrobacter koreensis
SAMEA1018540	Vibrio cholerae	Enterococcus faecalis
SAMEA1018775	Vibrio cholerae	Comamonas kerstersii
SAMEA1022579	Clostridioides difficile	Proteus mirabilis
SAMEA1023919	Streptococcus pneumoniae	Staphylococcus hominis
SAMEA1024541	Streptococcus pneumoniae	Staphylococcus warneri
SAMEA1024567	Streptococcus pneumoniae	Bacillus bombysepticus
SAMEA1024623	Streptococcus pneumoniae	Staphylococcus warneri
SAMEA1024666	Streptococcus pneumoniae	Bacillus bombysepticus
SAMEA1024668	Streptococcus pneumoniae	Staphylococcus warneri
SAMEA1024836	Streptococcus pneumoniae	Bacillus cereus
SAMEA1024861	Streptococcus pneumoniae	Bacillus bombysepticus
SAMEA1024881	Streptococcus pneumoniae	Bacillus anthracis
SAMEA1024999	Streptococcus pneumoniae	Bacillus cereus
SAMEA1025018	Streptococcus pneumoniae	Bacillus cereus
SAMEA1025057	Streptococcus pneumoniae	Bacillus cereus
SAMEA1025064	Streptococcus pneumoniae	Bacillus bombysepticus
SAMEA1025094	Streptococcus pneumoniae	Bacillus cereus
SAMEA1025100	Streptococcus pneumoniae	Bacillus bombysepticus
SAMEA1025109	Streptococcus pneumoniae	Bacillus bombysepticus
SAMEA1025207	Streptococcus pneumoniae	Bacillus cereus
SAMEA1025236	Streptococcus pneumoniae	Bacillus cereus
SAMEA1025413	Streptococcus pneumoniae	Bacillus cereus
SAMEA1025552	Streptococcus pneumoniae	Bacillus cereus
SAMEA1025724	Streptococcus pneumoniae	Bacillus cereus
SAMEA1025743	Streptococcus pneumoniae	Bacillus cereus
SAMEA1025744	Streptococcus pneumoniae	Bacillus cereus
SAMEA1025766	Streptococcus pneumoniae	Bacillus cereus
SAMEA1025770	Streptococcus pneumoniae	Bacillus cereus
SAMEA1025813	Streptococcus pneumoniae	Bacillus subtilis
SAMEA1025847	Streptococcus pneumoniae	Bacillus cereus
SAMEA1025852	Streptococcus pneumoniae	Bacillus cereus
SAMEA1025860	Streptococcus pneumoniae	Bacillus cereus
SAMEA1025912	Streptococcus pneumoniae	Bacillus cereus
SAMEA1025936	Streptococcus pneumoniae	Bacillus cereus
SAMEA1025952	Streptococcus pneumoniae	Bacillus cereus
SAMEA1025972	Streptococcus pneumoniae	Bacillus cereus
SAMEA1025980	Streptococcus pneumoniae	Bacillus cereus
SAMEA1025998	Streptococcus pneumoniae	Bacillus cereus
SAMEA1026033	Streptococcus pneumoniae	Bacillus cereus
SAMEA1026053	Streptococcus pneumoniae	Bacillus cereus
SAMEA1026068	Streptococcus pneumoniae	Bacillus cereus
SAMEA1026071	Streptococcus pneumoniae	Bacillus cereus
SAMEA1026084	Streptococcus pneumoniae	Bacillus cereus
SAMEA1026093	Streptococcus pneumoniae	Bacillus cereus
SAMEA1026136	Streptococcus pneumoniae	Bacillus cereus
SAMEA1026138	Streptococcus pneumoniae	Bacillus cereus
SAMEA1026157	Streptococcus pneumoniae	Bacillus cereus
SAMEA1026167	Streptococcus pneumoniae	Bacillus cereus
SAMEA1026196	Streptococcus pneumoniae	Bacillus cereus
SAMEA1026214	Streptococcus pneumoniae	Bacillus cereus
SAMEA1027281	[eubacterium] rectale	Agathobacter rectalis
SAMEA1027290	Clostridium unknown	Faecalibacillus intestinalis
SAMEA1027309	Blautia unknown	Peribacillus frigoritolerans
SAMEA1027645	Shigella flexneri	Escherichia coli
SAMEA1027646	Shigella flexneri	Escherichia coli
SAMEA1027647	Shigella flexneri	Escherichia coli
SAMEA1027648	Shigella sonnei	Escherichia coli
SAMEA1027649	Shigella sonnei	Escherichia coli
SAMEA1027650	Shigella sonnei	Escherichia coli
SAMEA1027651	Shigella flexneri	Escherichia coli
SAMEA1027652	Shigella flexneri	Escherichia coli
SAMEA1027653	Shigella flexneri	Escherichia coli
SAMEA1027654	Shigella sonnei	Escherichia coli
SAMEA1027655	Shigella flexneri	Escherichia coli
SAMEA1027656	Shigella flexneri	Escherichia coli
SAMEA1027657	Shigella flexneri	Escherichia coli
SAMEA1027658	Shigella flexneri	Escherichia coli
SAMEA1027659	Shigella flexneri	Escherichia coli
SAMEA1027660	Shigella flexneri	Escherichia coli
SAMEA1027661	Shigella flexneri	Escherichia coli
SAMEA1027662	Shigella sonnei	Escherichia coli
SAMEA1027663	Shigella flexneri	Escherichia coli
SAMEA1027664	Shigella sonnei	Escherichia coli
SAMEA1027665	Shigella sonnei	Escherichia coli
SAMEA1027666	Shigella flexneri	Escherichia coli
SAMEA1027667	Shigella flexneri	Escherichia coli
SAMEA1027668	Shigella flexneri	Escherichia coli
SAMEA1027669	Shigella sonnei	Escherichia coli
SAMEA1027670	Shigella sonnei	Escherichia coli
SAMEA1027671	Shigella flexneri	Escherichia coli
SAMEA1027672	Shigella sonnei	Escherichia coli
SAMEA1027673	Shigella sonnei	Escherichia coli
SAMEA1027674	Shigella flexneri	Escherichia coli
SAMEA1027675	Shigella flexneri	Escherichia coli
SAMEA1027676	Shigella flexneri	Escherichia coli
SAMEA1027677	Shigella flexneri	Escherichia coli
SAMEA1027678	Shigella sonnei	Escherichia coli
SAMEA1027679	Shigella sonnei	Escherichia coli
SAMEA1027680	Shigella flexneri	Escherichia coli
SAMEA1027681	Shigella flexneri	Escherichia coli
SAMEA1027682	Shigella flexneri	Escherichia coli
SAMEA1027683	Shigella flexneri	Escherichia coli
SAMEA1027684	Shigella sonnei	Escherichia coli
SAMEA1027685	Shigella flexneri	Escherichia coli
SAMEA1027686	Shigella flexneri	Escherichia coli
SAMEA1027687	Shigella flexneri	Escherichia coli
SAMEA1027688	Shigella sonnei	Escherichia coli
SAMEA1027689	Shigella flexneri	Escherichia coli
SAMEA1027690	Shigella sonnei	Escherichia coli
SAMEA1027691	Shigella flexneri	Escherichia coli
SAMEA1027692	Shigella flexneri	Escherichia coli
SAMEA1027693	Shigella flexneri	Escherichia coli
SAMEA1027694	Shigella flexneri	Escherichia coli
SAMEA1027695	Shigella flexneri	Escherichia coli
SAMEA1027696	Shigella sonnei	Escherichia coli
SAMEA1027697	Shigella flexneri	Escherichia coli
SAMEA1027698	Shigella flexneri	Escherichia coli
SAMEA1027699	Shigella flexneri	Escherichia coli
SAMEA1027700	Shigella flexneri	Escherichia coli
SAMEA1027701	Shigella flexneri	Escherichia coli
SAMEA1027702	Shigella flexneri	Escherichia coli
SAMEA1027703	Shigella sonnei	Escherichia coli
SAMEA1027704	Shigella flexneri	Escherichia coli
SAMEA1027705	Shigella flexneri	Escherichia coli
SAMEA1027706	Shigella sonnei	Escherichia coli
SAMEA1027707	Shigella flexneri	Escherichia coli
SAMEA1027708	Shigella flexneri	Escherichia coli
SAMEA1027709	Shigella sonnei	Escherichia coli
SAMEA1027710	Shigella flexneri	Escherichia coli
SAMEA1027711	Shigella sonnei	Escherichia coli
SAMEA1027712	Shigella flexneri	Escherichia coli
SAMEA1027713	Shigella flexneri	Escherichia coli
SAMEA1027714	Shigella flexneri	Escherichia coli
SAMEA1027715	Shigella flexneri	Escherichia coli
SAMEA1027716	Shigella flexneri	Escherichia coli
SAMEA1027717	Shigella sonnei	Escherichia coli
SAMEA1027718	Shigella sonnei	Escherichia coli
SAMEA1027719	Shigella flexneri	Escherichia coli
SAMEA1027720	Shigella flexneri	Escherichia coli
SAMEA1027721	Shigella flexneri	Escherichia coli
SAMEA1027722	Shigella sonnei	Escherichia coli
SAMEA1027723	Shigella flexneri	Escherichia coli
SAMEA1027724	Shigella flexneri	Escherichia coli
SAMEA1027725	Shigella sonnei	Escherichia coli
SAMEA1027726	Shigella flexneri	Escherichia coli
SAMEA1027727	Shigella flexneri	Escherichia coli
SAMEA1027728	Shigella flexneri	Escherichia coli
SAMEA1027729	Shigella sonnei	Escherichia coli
SAMEA1027730	Shigella flexneri	Escherichia coli
SAMEA1027731	Shigella flexneri	Escherichia coli
SAMEA1027732	Shigella flexneri	Escherichia coli
SAMEA1027733	Shigella sonnei	Escherichia coli
SAMEA1027734	Shigella sonnei	Escherichia coli
SAMEA1027735	Shigella flexneri	Escherichia coli
SAMEA1027736	Shigella flexneri	Escherichia coli
SAMEA1027737	Shigella flexneri	Escherichia coli
SAMEA1027738	Shigella flexneri	Escherichia coli
SAMEA1027739	Shigella sonnei	Escherichia coli
SAMEA1027740	Shigella flexneri	Escherichia coli
SAMEA1027741	Shigella flexneri	Escherichia coli
SAMEA1028629	Streptococcus pneumoniae	Bacillus cereus
SAMEA1028664	Streptococcus pneumoniae	Bacillus cereus
SAMEA1028712	Streptococcus pneumoniae	Bacillus cereus
SAMEA1028893	Streptococcus pneumoniae	Bacillus cereus
SAMEA1028937	Streptococcus pneumoniae	Bacillus cereus
SAMEA1028975	Streptococcus pneumoniae	Bacillus cereus
SAMEA1029066	Streptococcus pneumoniae	Bacillus cereus
SAMEA1029092	Streptococcus pneumoniae	Bacillus cereus
SAMEA1029153	Streptococcus pneumoniae	Bacillus cereus
SAMEA1029211	Streptococcus pneumoniae	Bacillus cereus
SAMEA1029544	Staphylococcus aureus	Enterococcus faecalis
SAMEA1029845	Shigella sonnei	Escherichia coli
SAMEA1029846	Shigella sonnei	Escherichia coli
SAMEA1029847	Shigella flexneri	Escherichia coli
SAMEA1029848	Shigella sonnei	Escherichia coli
SAMEA1029849	Shigella flexneri	Escherichia coli
SAMEA1029850	Shigella flexneri	Escherichia coli
SAMEA1029851	Shigella sonnei	Escherichia coli
SAMEA1029852	Shigella sonnei	Escherichia coli
SAMEA1029853	Shigella sonnei	Escherichia coli
SAMEA1029854	Shigella flexneri	Escherichia coli
SAMEA1029855	Shigella sonnei	Escherichia coli
SAMEA1029856	Shigella flexneri	Escherichia coli
SAMEA1029857	Shigella sonnei	Escherichia coli
SAMEA1029858	Shigella flexneri	Escherichia coli
SAMEA1029859	Shigella sonnei	Escherichia coli
SAMEA1029860	Shigella sonnei	Escherichia coli
SAMEA1029861	Shigella flexneri	Escherichia coli
SAMEA1029862	Shigella flexneri	Escherichia coli
SAMEA1029863	Shigella sonnei	Escherichia coli
SAMEA1029864	Shigella flexneri	Escherichia coli
SAMEA1029865	Shigella flexneri	Escherichia coli
SAMEA1029866	Shigella flexneri	Escherichia coli
SAMEA1029867	Shigella flexneri	Escherichia coli
SAMEA1029868	Shigella flexneri	Escherichia coli
SAMEA1029869	Shigella flexneri	Escherichia coli
SAMEA1029870	Shigella sonnei	Escherichia coli
SAMEA1029871	Shigella sonnei	Escherichia coli
SAMEA1029872	Shigella flexneri	Escherichia coli
SAMEA1029873	Shigella sonnei	Escherichia coli
SAMEA1029874	Shigella sonnei	Escherichia coli
SAMEA1029875	Shigella sonnei	Escherichia coli
SAMEA1029876	Shigella sonnei	Escherichia coli
SAMEA1029877	Shigella sonnei	Escherichia coli
SAMEA1029878	Shigella flexneri	Escherichia coli
SAMEA1029879	Shigella flexneri	Escherichia coli
SAMEA1029880	Shigella flexneri	Escherichia coli
SAMEA1029881	Shigella sonnei	Escherichia coli
SAMEA1029882	Shigella sonnei	Escherichia coli
SAMEA1029883	Shigella flexneri	Escherichia coli
SAMEA1029884	Shigella flexneri	Escherichia coli
SAMEA1029885	Shigella sonnei	Escherichia coli
SAMEA1029886	Shigella flexneri	Escherichia coli
SAMEA1029887	Shigella flexneri	Escherichia coli
SAMEA1029888	Shigella flexneri	Escherichia coli
SAMEA1029889	Shigella flexneri	Escherichia coli
SAMEA1029890	Shigella flexneri	Escherichia coli
SAMEA1029891	Shigella flexneri	Escherichia coli
SAMEA1029892	Shigella sonnei	Escherichia coli
SAMEA1029893	Shigella sonnei	Escherichia coli
SAMEA1029894	Shigella sonnei	Escherichia coli
SAMEA1029895	Shigella sonnei	Escherichia coli
SAMEA1029896	Shigella sonnei	Escherichia coli
SAMEA1029897	Shigella flexneri	Escherichia coli
SAMEA1029898	Shigella flexneri	Escherichia coli
SAMEA1029899	Shigella flexneri	Escherichia coli
SAMEA1029900	Shigella sonnei	Escherichia coli
SAMEA1029901	Shigella flexneri	Escherichia coli
SAMEA1029902	Shigella flexneri	Escherichia coli
SAMEA1029903	Shigella sonnei	Escherichia coli
SAMEA1029904	Shigella flexneri	Escherichia coli
SAMEA1029905	Shigella sonnei	Escherichia coli
SAMEA1029906	Shigella sonnei	Escherichia coli
SAMEA1029907	Shigella flexneri	Escherichia coli
SAMEA1029908	Shigella flexneri	Escherichia coli
SAMEA1029909	Shigella sonnei	Escherichia coli
SAMEA1029910	Shigella sonnei	Escherichia coli
SAMEA1029911	Shigella sonnei	Escherichia coli
SAMEA1029912	Shigella flexneri	Escherichia coli
SAMEA1029913	Shigella sonnei	Escherichia coli
SAMEA1029914	Shigella flexneri	Escherichia coli
SAMEA1029915	Shigella sonnei	Escherichia coli
SAMEA1029916	Shigella sonnei	Escherichia coli
SAMEA1029917	Shigella flexneri	Escherichia coli
SAMEA1029918	Shigella flexneri	Escherichia coli
SAMEA1029919	Shigella flexneri	Escherichia coli
SAMEA1029920	Shigella sonnei	Escherichia coli
SAMEA1029921	Shigella sonnei	Escherichia coli
SAMEA1029922	Shigella sonnei	Escherichia coli
SAMEA1029923	Shigella flexneri	Escherichia coli
SAMEA1029924	Shigella flexneri	Escherichia coli
SAMEA1029925	Shigella sonnei	Escherichia coli
SAMEA1029926	Shigella sonnei	Escherichia coli
SAMEA1029927	Shigella sonnei	Escherichia coli
SAMEA1029928	Shigella flexneri	Escherichia coli
SAMEA1029929	Shigella flexneri	Escherichia coli
SAMEA1029930	Shigella flexneri	Escherichia coli
SAMEA1029931	Shigella sonnei	Escherichia coli
SAMEA1029932	Shigella flexneri	Escherichia coli
SAMEA1029933	Shigella flexneri	Escherichia coli
SAMEA1029934	Shigella sonnei	Escherichia coli
SAMEA1029935	Shigella flexneri	Escherichia coli
SAMEA1029936	Shigella flexneri	Escherichia coli
SAMEA1029937	Shigella sonnei	Escherichia coli
SAMEA1029938	Shigella flexneri	Escherichia coli
SAMEA1029939	Shigella flexneri	Escherichia coli
SAMEA1029940	Shigella sonnei	Escherichia coli
SAMEA1029941	Shigella sonnei	Escherichia coli
SAMEA1029942	Shigella flexneri	Escherichia coli
SAMEA1029943	Shigella sonnei	Escherichia coli
SAMEA1029944	Shigella flexneri	Escherichia coli
SAMEA1029945	Shigella sonnei	Escherichia coli
SAMEA1029946	Shigella flexneri	Escherichia coli
SAMEA1029947	Shigella sonnei	Escherichia coli
SAMEA1029948	Shigella sonnei	Escherichia coli
SAMEA1029949	Shigella sonnei	Escherichia coli
SAMEA1029950	Shigella flexneri	Escherichia coli
SAMEA1029951	Shigella sonnei	Escherichia coli
SAMEA1029952	Shigella flexneri	Escherichia coli
SAMEA1029953	Shigella flexneri	Escherichia coli
SAMEA1029954	Shigella flexneri	Escherichia coli
SAMEA1029955	Shigella sonnei	Escherichia coli
SAMEA1029956	Shigella flexneri	Escherichia coli
SAMEA1029957	Shigella flexneri	Escherichia coli
SAMEA1029958	Shigella sonnei	Escherichia coli
SAMEA1029959	Shigella flexneri	Escherichia coli
SAMEA1029960	Shigella flexneri	Escherichia coli
SAMEA1029961	Shigella sonnei	Escherichia coli
SAMEA1029962	Shigella flexneri	Escherichia coli
SAMEA1029963	Shigella sonnei	Escherichia coli
SAMEA1029964	Shigella sonnei	Escherichia coli
SAMEA1029965	Shigella flexneri	Escherichia coli
SAMEA1029966	Shigella flexneri	Escherichia coli
SAMEA1029967	Shigella sonnei	Escherichia coli
SAMEA1029968	Shigella sonnei	Escherichia coli
SAMEA1029969	Shigella flexneri	Escherichia coli
SAMEA1029970	Shigella flexneri	Escherichia coli
SAMEA1029971	Shigella sonnei	Escherichia coli
SAMEA1029972	Shigella flexneri	Escherichia coli
SAMEA1029973	Shigella sonnei	Escherichia coli
SAMEA1029974	Shigella sonnei	Escherichia coli
SAMEA1029975	Shigella flexneri	Escherichia coli
SAMEA1029976	Shigella flexneri	Escherichia coli
SAMEA1029977	Shigella flexneri	Escherichia coli
SAMEA1029978	Shigella sonnei	Escherichia coli
SAMEA1029979	Shigella flexneri	Escherichia coli
SAMEA1029980	Shigella flexneri	Escherichia coli
SAMEA1029981	Shigella sonnei	Escherichia coli
SAMEA1029982	Shigella flexneri	Escherichia coli
SAMEA1029983	Shigella flexneri	Escherichia coli
SAMEA1029984	Shigella flexneri	Escherichia coli
SAMEA1029985	Shigella sonnei	Escherichia coli
SAMEA1029986	Shigella sonnei	Escherichia coli
SAMEA1029987	Shigella sonnei	Escherichia coli
SAMEA1029988	Shigella sonnei	Escherichia coli
SAMEA1029989	Shigella flexneri	Escherichia coli
SAMEA1029990	Shigella sonnei	Escherichia coli
SAMEA1029991	Shigella flexneri	Escherichia coli
SAMEA1029992	Shigella sonnei	Escherichia coli
SAMEA1029993	Shigella flexneri	Escherichia coli
SAMEA1029994	Shigella sonnei	Escherichia coli
SAMEA1029995	Shigella sonnei	Escherichia coli
SAMEA1029996	Shigella flexneri	Escherichia coli
SAMEA1029997	Shigella sonnei	Escherichia coli
SAMEA1029998	Shigella sonnei	Escherichia coli
SAMEA1029999	Shigella flexneri	Escherichia coli
SAMEA1030000	Shigella flexneri	Escherichia coli
SAMEA1030001	Shigella flexneri	Escherichia coli
SAMEA1030002	Shigella flexneri	Escherichia coli
SAMEA1030003	Shigella sonnei	Escherichia coli
SAMEA1030004	Shigella sonnei	Escherichia coli
SAMEA1030005	Shigella sonnei	Escherichia coli
SAMEA1030006	Shigella sonnei	Escherichia coli
SAMEA1030007	Shigella sonnei	Escherichia coli
SAMEA1030008	Shigella sonnei	Escherichia coli
SAMEA1030009	Shigella sonnei	Escherichia coli
SAMEA1030010	Shigella flexneri	Escherichia coli
SAMEA1030011	Shigella sonnei	Escherichia coli
SAMEA1030012	Shigella flexneri	Escherichia coli
SAMEA1030013	Shigella flexneri	Escherichia coli
SAMEA1030014	Shigella flexneri	Escherichia coli
SAMEA1030015	Shigella flexneri	Escherichia coli
SAMEA1030016	Shigella sonnei	Escherichia coli
SAMEA1030017	Shigella flexneri	Escherichia coli
SAMEA1030018	Shigella flexneri	Escherichia coli
SAMEA1030019	Shigella flexneri	Escherichia coli
SAMEA1030020	Shigella sonnei	Escherichia coli
SAMEA1030021	Shigella sonnei	Escherichia coli
SAMEA1030022	Shigella sonnei	Escherichia coli
SAMEA1030023	Shigella sonnei	Escherichia coli
SAMEA1030024	Shigella sonnei	Escherichia coli
SAMEA1030025	Shigella flexneri	Escherichia coli
SAMEA1030026	Shigella flexneri	Escherichia coli
SAMEA1030027	Shigella flexneri	Escherichia coli
SAMEA1030028	Shigella flexneri	Escherichia coli
SAMEA1030029	Shigella sonnei	Escherichia coli
SAMEA1030030	Shigella sonnei	Escherichia coli
SAMEA1030031	Shigella flexneri	Escherichia coli
SAMEA1030032	Shigella sonnei	Escherichia coli
SAMEA1030033	Shigella flexneri	Escherichia coli
SAMEA1030034	Shigella sonnei	Escherichia coli
SAMEA1030035	Shigella sonnei	Escherichia coli
SAMEA1030036	Shigella sonnei	Escherichia coli
SAMEA1030037	Shigella flexneri	Escherichia coli
SAMEA1030038	Shigella sonnei	Escherichia coli
SAMEA1030039	Shigella sonnei	Escherichia coli
SAMEA1030040	Shigella flexneri	Escherichia coli
SAMEA1030041	Shigella flexneri	Escherichia coli
SAMEA1030042	Shigella flexneri	Escherichia coli
SAMEA1030043	Shigella sonnei	Escherichia coli
SAMEA1030044	Shigella sonnei	Escherichia coli
SAMEA1030045	Shigella flexneri	Escherichia coli
SAMEA1030046	Shigella flexneri	Escherichia coli
SAMEA1030047	Shigella sonnei	Escherichia coli
SAMEA1030048	Shigella sonnei	Escherichia coli
SAMEA1030049	Shigella sonnei	Escherichia coli
SAMEA1030050	Shigella flexneri	Escherichia coli
SAMEA1030051	Shigella flexneri	Escherichia coli
SAMEA1030052	Shigella sonnei	Escherichia coli
SAMEA1030053	Shigella flexneri	Escherichia coli
SAMEA1030054	Shigella sonnei	Escherichia coli
SAMEA1030055	Shigella sonnei	Escherichia coli
SAMEA1030056	Shigella flexneri	Escherichia coli
SAMEA1030057	Shigella flexneri	Escherichia coli
SAMEA1030058	Shigella sonnei	Escherichia coli
SAMEA1030059	Shigella sonnei	Escherichia coli
SAMEA1030060	Shigella sonnei	Escherichia coli
SAMEA1030061	Shigella sonnei	Escherichia coli
SAMEA1030062	Shigella sonnei	Escherichia coli
SAMEA1030063	Shigella sonnei	Escherichia coli
SAMEA1030064	Shigella sonnei	Escherichia coli
SAMEA1030065	Shigella flexneri	Escherichia coli
SAMEA1030066	Shigella sonnei	Escherichia coli
SAMEA1030067	Shigella sonnei	Escherichia coli
SAMEA1030068	Shigella flexneri	Escherichia coli
SAMEA1030069	Shigella flexneri	Escherichia coli
SAMEA1030070	Shigella sonnei	Escherichia coli
SAMEA1030071	Shigella flexneri	Escherichia coli
SAMEA1030072	Shigella flexneri	Escherichia coli
SAMEA1030073	Shigella sonnei	Escherichia coli
SAMEA1030074	Shigella flexneri	Escherichia coli
SAMEA1030075	Shigella sonnei	Escherichia coli
SAMEA1030076	Shigella sonnei	Escherichia coli
SAMEA1030077	Shigella flexneri	Escherichia coli
SAMEA1030078	Shigella sonnei	Escherichia coli
SAMEA1030079	Shigella sonnei	Escherichia coli
SAMEA1030080	Shigella sonnei	Escherichia coli
SAMEA1030081	Shigella sonnei	Escherichia coli
SAMEA1030082	Shigella sonnei	Escherichia coli
SAMEA1030083	Shigella sonnei	Escherichia coli
SAMEA1030084	Shigella flexneri	Escherichia coli
SAMEA1030085	Shigella sonnei	Escherichia coli
SAMEA1030086	Shigella sonnei	Escherichia coli
SAMEA1030087	Shigella sonnei	Escherichia coli
SAMEA1030088	Shigella flexneri	Escherichia coli
SAMEA1030089	Shigella flexneri	Escherichia coli
SAMEA1030090	Shigella flexneri	Escherichia coli
SAMEA1030091	Shigella flexneri	Escherichia coli
SAMEA1030092	Shigella sonnei	Escherichia coli
SAMEA1030093	Shigella flexneri	Escherichia coli
SAMEA1030094	Shigella sonnei	Escherichia coli
SAMEA1030095	Shigella flexneri	Escherichia coli
SAMEA1030096	Shigella sonnei	Escherichia coli
SAMEA1030097	Shigella sonnei	Escherichia coli
SAMEA1030098	Shigella sonnei	Escherichia coli
SAMEA1030099	Shigella sonnei	Escherichia coli
SAMEA1030100	Shigella flexneri	Escherichia coli
SAMEA1030101	Shigella flexneri	Escherichia coli
SAMEA1030102	Shigella sonnei	Escherichia coli
SAMEA1030103	Shigella sonnei	Escherichia coli
SAMEA1030104	Shigella flexneri	Escherichia coli
SAMEA1030105	Shigella sonnei	Escherichia coli
SAMEA1030106	Shigella sonnei	Escherichia coli
SAMEA1030107	Shigella sonnei	Escherichia coli
SAMEA1030108	Shigella flexneri	Escherichia coli
SAMEA1030109	Shigella sonnei	Escherichia coli
SAMEA1030110	Shigella sonnei	Escherichia coli
SAMEA1030111	Shigella flexneri	Escherichia coli
SAMEA1030112	Shigella flexneri	Escherichia coli
SAMEA1030113	Shigella flexneri	Escherichia coli
SAMEA1030114	Shigella sonnei	Escherichia coli
SAMEA1030115	Shigella sonnei	Escherichia coli
SAMEA1030116	Shigella flexneri	Escherichia coli
SAMEA1030117	Shigella flexneri	Escherichia coli
SAMEA1030118	Shigella flexneri	Escherichia coli
SAMEA1030119	Shigella flexneri	Escherichia coli
SAMEA1030120	Shigella sonnei	Escherichia coli
SAMEA1030121	Shigella sonnei	Escherichia coli
SAMEA1030122	Shigella flexneri	Escherichia coli
SAMEA1030123	Shigella sonnei	Escherichia coli
SAMEA1030124	Shigella sonnei	Escherichia coli
SAMEA1030125	Shigella sonnei	Escherichia coli
SAMEA1030126	Shigella flexneri	Escherichia coli
SAMEA1030127	Shigella flexneri	Escherichia coli
SAMEA1030128	Shigella sonnei	Escherichia coli
SAMEA1030129	Shigella flexneri	Escherichia coli
SAMEA1030130	Shigella sonnei	Escherichia coli
SAMEA1030131	Shigella flexneri	Escherichia coli
SAMEA1030132	Shigella sonnei	Escherichia coli
SAMEA1030133	Shigella flexneri	Escherichia coli
SAMEA1030134	Shigella flexneri	Escherichia coli
SAMEA1030376	Shigella flexneri	Escherichia coli
SAMEA1030377	Shigella flexneri	Escherichia coli
SAMEA1030378	Shigella flexneri	Escherichia coli
SAMEA1030379	Shigella flexneri	Escherichia coli
SAMEA1030380	Shigella flexneri	Escherichia coli
SAMEA1030381	Shigella flexneri	Escherichia coli
SAMEA1030382	Shigella flexneri	Escherichia coli
SAMEA1030383	Shigella flexneri	Escherichia coli
SAMEA1030384	Shigella flexneri	Escherichia coli
SAMEA1030385	Shigella flexneri	Escherichia coli
SAMEA1030386	Shigella flexneri	Escherichia coli
SAMEA1030387	Shigella flexneri	Escherichia coli
SAMEA1030388	Shigella flexneri	Escherichia coli
SAMEA1030389	Shigella flexneri	Escherichia coli
SAMEA1030390	Shigella flexneri	Escherichia coli
SAMEA1030391	Shigella flexneri	Escherichia coli
SAMEA1030392	Shigella flexneri	Escherichia coli
SAMEA1030393	Shigella flexneri	Escherichia coli
SAMEA1030394	Shigella flexneri	Escherichia coli
SAMEA1030395	Shigella flexneri	Escherichia coli
SAMEA1030396	Shigella flexneri	Escherichia coli
SAMEA1030397	Shigella flexneri	Escherichia coli
SAMEA1030398	Shigella flexneri	Escherichia coli
SAMEA1030399	Shigella flexneri	Escherichia coli
SAMEA1030400	Shigella flexneri	Escherichia coli
SAMEA1030401	Shigella flexneri	Escherichia coli
SAMEA1030402	Shigella flexneri	Escherichia coli
SAMEA1030403	Shigella flexneri	Escherichia coli
SAMEA1030404	Shigella flexneri	Escherichia coli
SAMEA1030405	Shigella flexneri	Escherichia coli
SAMEA1030406	Shigella flexneri	Escherichia coli
SAMEA1030407	Shigella flexneri	Escherichia coli
SAMEA1030408	Shigella flexneri	Escherichia coli
SAMEA1030409	Shigella flexneri	Escherichia coli
SAMEA1030410	Shigella flexneri	Escherichia coli
SAMEA1030411	Shigella flexneri	Escherichia coli
SAMEA1030412	Shigella flexneri	Escherichia coli
SAMEA1030413	Shigella flexneri	Escherichia coli
SAMEA1030414	Shigella flexneri	Escherichia coli
SAMEA1030415	Shigella flexneri	Escherichia coli
SAMEA1030416	Shigella flexneri	Escherichia coli
SAMEA1030417	Shigella flexneri	Escherichia coli
SAMEA1030418	Shigella flexneri	Escherichia coli
SAMEA1030419	Shigella flexneri	Escherichia coli
SAMEA1030420	Shigella flexneri	Escherichia coli
SAMEA1030421	Shigella flexneri	Escherichia coli
SAMEA1030422	Shigella flexneri	Escherichia coli
SAMEA1030423	Shigella flexneri	Escherichia coli
SAMEA1030424	Shigella flexneri	Escherichia coli
SAMEA1030425	Shigella flexneri	Escherichia coli
SAMEA1030426	Shigella flexneri	Escherichia coli
SAMEA1030427	Shigella flexneri	Escherichia coli
SAMEA1030428	Shigella flexneri	Escherichia coli
SAMEA1030429	Shigella flexneri	Escherichia coli
SAMEA1030430	Shigella flexneri	Escherichia coli
SAMEA1030431	Shigella flexneri	Escherichia coli
SAMEA1030432	Shigella flexneri	Escherichia coli
SAMEA1030433	Shigella flexneri	Escherichia coli
SAMEA1030434	Shigella flexneri	Escherichia coli
SAMEA1030435	Shigella flexneri	Escherichia coli
SAMEA1030436	Shigella flexneri	Escherichia coli
SAMEA1030437	Shigella flexneri	Escherichia coli
SAMEA1030438	Shigella flexneri	Escherichia coli
SAMEA1030439	Shigella flexneri	Escherichia coli
SAMEA1030440	Shigella flexneri	Escherichia coli
SAMEA1030441	Shigella flexneri	Escherichia coli
SAMEA1030442	Shigella flexneri	Escherichia coli
SAMEA1030443	Shigella flexneri	Escherichia coli
SAMEA1030444	Shigella flexneri	Escherichia coli
SAMEA1030445	Shigella flexneri	Escherichia coli
SAMEA1030446	Shigella flexneri	Escherichia coli
SAMEA1030447	Shigella flexneri	Escherichia coli
SAMEA1030448	Shigella flexneri	Escherichia coli
SAMEA1030449	Shigella flexneri	Escherichia coli
SAMEA1030450	Shigella flexneri	Escherichia coli
SAMEA1030451	Shigella flexneri	Escherichia coli
SAMEA1030452	Shigella flexneri	Escherichia coli
SAMEA1030453	Shigella flexneri	Escherichia coli
SAMEA1030454	Shigella flexneri	Escherichia coli
SAMEA1030455	Shigella flexneri	Escherichia coli
SAMEA1030456	Shigella flexneri	Escherichia coli
SAMEA1030457	Shigella flexneri	Escherichia coli
SAMEA1030458	Shigella flexneri	Escherichia coli
SAMEA1030459	Shigella flexneri	Escherichia coli
SAMEA1030460	Shigella flexneri	Escherichia coli
SAMEA1030461	Shigella flexneri	Escherichia coli
SAMEA1030462	Shigella flexneri	Escherichia coli
SAMEA1030463	Shigella flexneri	Escherichia coli
SAMEA1030781	Salmonella enterica	Escherichia coli
SAMEA1031217	Escherichia coli	Klebsiella pneumoniae
SAMEA1031436	Streptococcus agalactiae	Staphylococcus epidermidis
SAMEA1031454	Streptococcus agalactiae	Enterococcus faecalis
SAMEA1031460	Streptococcus agalactiae	Enterococcus faecalis
SAMEA1031475	Streptococcus agalactiae	Enterococcus faecalis
SAMEA1031490	Streptococcus agalactiae	Enterococcus faecalis
SAMEA1032382	Lactobacillus sp.	KLE1615 sp900066985
SAMEA1032386	Lactobacillus sp.	KLE1615 sp900066985
SAMEA1032394	Eubacteriales unknown	Faecalibacillus intestinalis
SAMEA1032396	Ruminococcus sp.	UBA1394 sp900066845
SAMEA1032870	Streptococcus equi	Bacillus licheniformis
SAMEA1033697	Streptococcus pneumoniae	Burkholderia stabilis
SAMEA1033722	Streptococcus pneumoniae	Ralstonia sp001078575
SAMEA1033763	Streptococcus pneumoniae	Priestia flexa
SAMEA1033856	Streptococcus pneumoniae	Staphylococcus epidermidis
SAMEA1034371	Streptococcus equi	Trueperella pyogenes
SAMEA1034818	Streptococcus dysgalactiae	Staphylococcus epidermidis
SAMEA1035219	Melissococcus plutonius	Rhodococcus sp002259485
SAMEA103738168	Shigella sonnei	Escherichia coli
SAMEA103738918	Shigella flexneri	Escherichia coli
SAMEA103739668	Shigella flexneri	Escherichia coli
SAMEA103740418	Shigella flexneri	Escherichia coli
SAMEA103741168	Shigella flexneri	Escherichia coli
SAMEA103910487	Uncultured bacterium	Pseudomonas aeruginosa
SAMEA103910488	Uncultured bacterium	Pseudomonas aeruginosa
SAMEA103910489	Uncultured bacterium	Pseudomonas aeruginosa
SAMEA103910490	Uncultured bacterium	Pseudomonas aeruginosa
SAMEA103910491	Uncultured bacterium	Pseudomonas aeruginosa
SAMEA103910492	Uncultured bacterium	Pseudomonas aeruginosa
SAMEA103910493	Uncultured bacterium	Pseudomonas aeruginosa
SAMEA103910494	Uncultured bacterium	Pseudomonas aeruginosa
SAMEA103910495	Uncultured bacterium	Pseudomonas aeruginosa
SAMEA103910496	Uncultured bacterium	Pseudomonas aeruginosa
SAMEA103910497	Uncultured bacterium	Pseudomonas aeruginosa
SAMEA103910498	Uncultured bacterium	Pseudomonas aeruginosa
SAMEA103910499	Uncultured bacterium	Pseudomonas aeruginosa
SAMEA103910500	Uncultured bacterium	Pseudomonas aeruginosa
SAMEA103910501	Uncultured bacterium	Pseudomonas aeruginosa
SAMEA103910502	Uncultured bacterium	Pseudomonas aeruginosa
SAMEA103910503	Uncultured bacterium	Pseudomonas aeruginosa
SAMEA103910504	Uncultured bacterium	Pseudomonas aeruginosa
SAMEA103918591	Chlamydia sp.	Chlamydophila sp900239945
SAMEA103918592	Chlamydia sp.	Chlamydophila sp900239975
SAMEA103918593	Chlamydia sp.	Chlamydophila sp900239945
SAMEA103918594	Chlamydia sp.	Chlamydophila sp900239975
SAMEA103926511	Shigella flexneri	Escherichia coli
SAMEA103926512	Shigella flexneri	Escherichia coli
SAMEA103939624	Salmonella enterica	Citrobacter gillenii
SAMEA103954257	Candidatus nitrospira	Nitrospira inopinata
SAMEA103954258	Candidatus nitrospira	Nitrospira inopinata
SAMEA103954451	Campylobacter jejuni	Acinetobacter fasciculus
SAMEA103954483	Campylobacter jejuni	Aliarcobacter butzleri
SAMEA103954545	Campylobacter jejuni	Aliarcobacter butzleri
SAMEA103956066	Streptococcus agalactiae	Enterococcus faecalis
SAMEA103956068	Streptococcus agalactiae	Escherichia coli
SAMEA103956073	Streptococcus agalactiae	Enterococcus faecalis
SAMEA103956097	Streptococcus agalactiae	Enterococcus faecalis
SAMEA103956134	Streptococcus agalactiae	Moraxella cinereus
SAMEA103956148	Streptococcus agalactiae	Enterococcus faecalis
SAMEA103956163	Streptococcus agalactiae	Enterococcus faecalis
SAMEA103956165	Streptococcus agalactiae	Enterococcus faecalis
SAMEA103956179	Streptococcus agalactiae	Enterococcus faecalis
SAMEA103956227	Streptococcus agalactiae	Lactococcus formosensis
SAMEA103956601	Shigella flexneri	Escherichia coli
SAMEA104020417	Shigella flexneri	Escherichia coli
SAMEA104034272	Salmonella enterica	Klebsiella pneumoniae
SAMEA104039765	Escherichia coli	Klebsiella oxytoca
SAMEA104039804	Escherichia coli	Enterobacter hormaechei
SAMEA104039839	Escherichia coli	Klebsiella pneumoniae
SAMEA104039843	Escherichia coli	Serratia marcescens
SAMEA104039940	Escherichia coli	Enterobacter hormaechei
SAMEA104040020	Escherichia coli	Klebsiella pneumoniae
SAMEA104040208	Escherichia coli	Klebsiella pneumoniae
SAMEA104040243	Escherichia coli	Enterobacter hormaechei
SAMEA104055808	Neisseria meningitidis	Moraxella cinereus
SAMEA104069160	Stenotrophomonas maltophilia	Mycobacterium tuberculosis
SAMEA104076906	Klebsiella pneumoniae	Escherichia coli
SAMEA104076945	Klebsiella pneumoniae	Escherichia coli
SAMEA104076997	Escherichia coli	Enterobacter hormaechei
SAMEA104077194	Pseudomonas alcaligenes	Stenotrophomonas maltophiliaK
SAMEA104077203	Stenotrophomonas maltophilia	Pseudomonas aeruginosa
SAMEA104077431	Escherichia coli	Enterobacter hormaechei
SAMEA104090921	Vibrio cholerae	Leptospira interrogans
SAMEA104090923	Vibrio cholerae	Corynebacterium diphtheriae
SAMEA104090924	Vibrio cholerae	Corynebacterium diphtheriae
SAMEA104090933	Vibrio cholerae	Corynebacterium diphtheriae
SAMEA104090940	Vibrio cholerae	Corynebacterium diphtheriae
SAMEA104090944	Vibrio cholerae	Corynebacterium diphtheriae
SAMEA104090946	Vibrio cholerae	Leptospira interrogans
SAMEA104090947	Vibrio cholerae	Leptospira biflexa
SAMEA104090948	Vibrio cholerae	Leptospira interrogans
SAMEA104090949	Vibrio cholerae	Leptospira interrogans
SAMEA104090950	Vibrio cholerae	Leptospira interrogans
SAMEA104090951	Vibrio cholerae	Leptonema illini
SAMEA104091965	Burkholderia cepacia	Klebsiella pneumoniae
SAMEA104091968	Klebsiella pneumoniae	Burkholderia contaminans
SAMEA104091982	Burkholderia cepacia	Klebsiella quasipneumoniae
SAMEA104091998	Klebsiella pneumoniae	Burkholderia contaminans
SAMEA104093388	Mycobacterium tuberculosis	Yersinia enterocolitica
SAMEA104093393	Mycobacterium tuberculosis	Morganella morganii
SAMEA104093394	Mycobacterium tuberculosis	Pseudomonas proteolytica
SAMEA104093395	Mycobacterium tuberculosis	Enterobacter asburiae
SAMEA104093399	Mycobacterium tuberculosis	Pseudomonas sp900005815
SAMEA104093405	Mycobacterium tuberculosis	Variovorax sp003019815
SAMEA104093799	Staphylococcus aureus	Enterococcus faecalis
SAMEA104098305	Tropicibacter phthalicicus	Pelagimonas phthalicica
SAMEA104103478	Salmonella enterica	Citrobacter braakii
SAMEA104107507	Escherichia coli	Klebsiella pneumoniae
SAMEA104111582	Pseudomonas aeruginosa	Rothia sp001808955
SAMEA104111586	Pseudomonas aeruginosa	Actinomyces johnsonii
SAMEA104111588	Pseudomonas aeruginosa	Rothia sp001808955
SAMEA104112304	Mycobacterium tuberculosis	Ochrobactrum anthropi
SAMEA104112305	Mycobacterium tuberculosis	Virgibacillus proomii
SAMEA104113806	Streptococcus intermedius	Enterococcus faecalis
SAMEA104114886	Salmonella enterica	Neisseria gonorrhoeae
SAMEA104114893	Salmonella enterica	Neisseria gonorrhoeae
SAMEA104114926	Salmonella enterica	Neisseria gonorrhoeae
SAMEA104114934	Salmonella enterica	Neisseria gonorrhoeae
SAMEA104114940	Salmonella enterica	Neisseria gonorrhoeae
SAMEA104114942	Salmonella enterica	Neisseria gonorrhoeae
SAMEA104128275	Escherichia coli	Klebsiella pneumoniae
SAMEA104128280	Escherichia coli	Enterobacter cloacae
SAMEA104128301	Escherichia coli	Salmonella enterica
SAMEA104137638	Streptococcus agalactiae	Enterococcus saccharolyticus
SAMEA104137759	Staphylococcus aureus	Mammaliicoccus sciuri
SAMEA104137866	Staphylococcus aureus	Mammaliicoccus lentus
SAMEA104137877	Staphylococcus aureus	Mammaliicoccus lentus
SAMEA104137977	Escherichia coli	Citrobacter freundii
SAMEA104137984	Escherichia coli	Citrobacter amalonaticus
SAMEA104138410	Salmonella enterica	Escherichia coli
SAMEA104138590	Streptococcus gordonii	Enterococcus gallinarum
SAMEA104141855	Streptococcus pneumoniae	Staphylococcus aureus
SAMEA104142844	Salmonella enterica	Escherichia coli
SAMEA104142847	Salmonella enterica	Escherichia coli
SAMEA104146647	Escherichia coli	Klebsiella quasipneumoniae
SAMEA104146669	Escherichia coli	Klebsiella oxytoca
SAMEA104146672	Escherichia coli	Klebsiella pneumoniae
SAMEA104146673	Escherichia coli	Klebsiella pneumoniae
SAMEA104146694	Escherichia coli	Enterobacter hormaechei
SAMEA104146700	Escherichia coli	Klebsiella pneumoniae
SAMEA104146703	Escherichia coli	Klebsiella pneumoniae
SAMEA104146726	Escherichia coli	Klebsiella pneumoniae
SAMEA104146727	Escherichia coli	Klebsiella pneumoniae
SAMEA104146728	Escherichia coli	Klebsiella pneumoniae
SAMEA104146729	Escherichia coli	Klebsiella pneumoniae
SAMEA104146733	Escherichia coli	Klebsiella pneumoniae
SAMEA104146734	Escherichia coli	Klebsiella pneumoniae
SAMEA104146735	Escherichia coli	Klebsiella pneumoniae
SAMEA104146799	Escherichia coli	Pseudomonas aeruginosa
SAMEA104146802	Escherichia coli	Pseudomonas aeruginosa
SAMEA104146803	Escherichia coli	Pseudomonas aeruginosa
SAMEA104146807	Escherichia coli	Pseudomonas aeruginosa
SAMEA104146808	Escherichia coli	Proteus mirabilis
SAMEA104146852	Escherichia coli	Pseudomonas aeruginosa
SAMEA104146906	Escherichia coli	Klebsiella pneumoniae
SAMEA104146907	Escherichia coli	Klebsiella pneumoniae
SAMEA104146927	Escherichia coli	Klebsiella pneumoniae
SAMEA104146929	Escherichia coli	Pseudomonas aeruginosa
SAMEA104146934	Escherichia coli	Serratia bockelmannii
SAMEA104146959	Escherichia coli	Enterobacter hormaechei
SAMEA104146961	Escherichia coli	Morganella morganii
SAMEA104146965	Escherichia coli	Klebsiella grimontii
SAMEA104146967	Escherichia coli	Klebsiella pneumoniae
SAMEA104146974	Escherichia coli	Klebsiella pneumoniae
SAMEA104147126	Escherichia coli	Pseudomonas aeruginosa
SAMEA104147734	Vibrio cholerae	Aeromonas caviae
SAMEA104147737	Vibrio cholerae	Aeromonas caviae
SAMEA104147739	Vibrio cholerae	Citrobacter werkmanii
SAMEA104147740	Vibrio cholerae	Aeromonas dhakensis
SAMEA104147741	Vibrio cholerae	Aeromonas caviae
SAMEA104147742	Vibrio cholerae	Morganella morganii
SAMEA104147743	Vibrio cholerae	Aeromonas caviae
SAMEA104147744	Vibrio cholerae	Aeromonas dhakensis
SAMEA104147745	Vibrio cholerae	Morganella morganii
SAMEA104147746	Vibrio cholerae	Aeromonas caviae
SAMEA104147747	Vibrio cholerae	Morganella morganii
SAMEA104147748	Vibrio cholerae	Citrobacter werkmanii
SAMEA104147752	Vibrio cholerae	Aeromonas caviae
SAMEA104147753	Vibrio cholerae	Aeromonas dhakensis
SAMEA104147754	Vibrio cholerae	Aeromonas caviae
SAMEA104147755	Vibrio cholerae	Aeromonas caviae
SAMEA104147756	Vibrio cholerae	Aeromonas caviae
SAMEA104147757	Vibrio cholerae	Aeromonas caviae
SAMEA104147758	Vibrio cholerae	Aeromonas caviae
SAMEA104147759	Vibrio cholerae	Aeromonas caviae
SAMEA104147760	Vibrio cholerae	Aeromonas caviae
SAMEA104147762	Vibrio cholerae	Aeromonas caviae
SAMEA104147764	Vibrio cholerae	Aeromonas dhakensis
SAMEA104147765	Vibrio cholerae	Aeromonas dhakensis
SAMEA104147766	Vibrio cholerae	Aeromonas caviae
SAMEA104147767	Vibrio cholerae	Aeromonas dhakensis
SAMEA104147768	Vibrio cholerae	Aeromonas caviae
SAMEA104147769	Vibrio cholerae	Aeromonas caviae
SAMEA104147770	Vibrio cholerae	Citrobacter werkmanii
SAMEA104147771	Vibrio cholerae	Aeromonas dhakensis
SAMEA104147772	Vibrio cholerae	Aeromonas dhakensis
SAMEA104147805	Vibrio cholerae	Kluyvera georgiana
SAMEA104147807	Vibrio cholerae	Citrobacter portucalensis
SAMEA104147808	Vibrio cholerae	Kluyvera georgiana
SAMEA104147809	Vibrio cholerae	Kluyvera georgiana
SAMEA104147878	Vibrio cholerae	Aeromonas dhakensis
SAMEA104147879	Vibrio cholerae	Aeromonas dhakensis
SAMEA104147880	Vibrio cholerae	Aeromonas dhakensis
SAMEA104147881	Vibrio cholerae	Aeromonas dhakensis
SAMEA104147882	Vibrio cholerae	Aeromonas caviae
SAMEA104147883	Vibrio cholerae	Aeromonas veronii
SAMEA104147884	Vibrio cholerae	Aeromonas dhakensis
SAMEA104147886	Vibrio cholerae	Aeromonas dhakensis
SAMEA104147887	Vibrio cholerae	Aeromonas dhakensis
SAMEA104147888	Vibrio cholerae	Aeromonas caviae
SAMEA104147889	Vibrio cholerae	Aeromonas caviae
SAMEA104147890	Vibrio cholerae	Aeromonas caviae
SAMEA104147891	Vibrio cholerae	Aeromonas caviae
SAMEA104147892	Vibrio cholerae	Aeromonas caviae
SAMEA104147893	Vibrio cholerae	Aeromonas caviae
SAMEA104147894	Vibrio cholerae	Aeromonas caviae
SAMEA104147895	Vibrio cholerae	Citrobacter portucalensis
SAMEA104147896	Vibrio cholerae	Aeromonas caviae
SAMEA104147897	Vibrio cholerae	Citrobacter portucalensis
SAMEA104147906	Vibrio cholerae	Aeromonas dhakensis
SAMEA104147912	Vibrio cholerae	Aeromonas enteropelogenes
SAMEA104147913	Vibrio cholerae	Aeromonas enteropelogenes
SAMEA104147918	Vibrio cholerae	Aeromonas caviae
SAMEA104147919	Vibrio cholerae	Aeromonas caviae
SAMEA104147920	Vibrio cholerae	Aeromonas caviae
SAMEA104147923	Vibrio cholerae	Aeromonas veronii
SAMEA104147924	Vibrio cholerae	Aeromonas veronii
SAMEA104147925	Vibrio cholerae	Aeromonas veronii
SAMEA104147926	Vibrio cholerae	Aeromonas caviae
SAMEA104147927	Vibrio cholerae	Aeromonas caviae
SAMEA104147928	Vibrio cholerae	Aeromonas caviae
SAMEA104147929	Vibrio cholerae	Aeromonas caviae
SAMEA104147930	Vibrio cholerae	Aeromonas caviae
SAMEA104147931	Vibrio cholerae	Aeromonas caviae
SAMEA104147932	Vibrio cholerae	Aeromonas sanarellii
SAMEA104147933	Vibrio cholerae	Aeromonas caviae
SAMEA104147934	Vibrio cholerae	Aeromonas caviae
SAMEA104147938	Vibrio cholerae	Aeromonas veronii
SAMEA104147939	Vibrio cholerae	Aeromonas veronii
SAMEA104147940	Vibrio cholerae	Aeromonas caviae
SAMEA104147941	Vibrio cholerae	Aeromonas veronii
SAMEA104147942	Vibrio cholerae	Aeromonas caviae
SAMEA104147943	Vibrio cholerae	Aeromonas caviae
SAMEA104147944	Vibrio cholerae	Aeromonas caviae
SAMEA104147951	Vibrio cholerae	Morganella morganii
SAMEA104147956	Vibrio cholerae	Aeromonas caviae
SAMEA104147966	Vibrio cholerae	Citrobacter portucalensis
SAMEA104147973	Vibrio cholerae	Klebsiella variicola
SAMEA104148009	Vibrio cholerae	Klebsiella pneumoniae
SAMEA104148033	Vibrio cholerae	Aeromonas caviae
SAMEA104148070	Vibrio cholerae	Aeromonas veronii
SAMEA104148076	Vibrio cholerae	Aeromonas enteropelogenes
SAMEA104148077	Vibrio cholerae	Aeromonas caviae
SAMEA104148078	Vibrio cholerae	Serratia ureilytica
SAMEA104148079	Vibrio cholerae	Serratia ureilytica
SAMEA104148081	Vibrio cholerae	Aeromonas caviae
SAMEA104148082	Vibrio cholerae	Citrobacter amalonaticus
SAMEA104148083	Vibrio cholerae	Citrobacter amalonaticus
SAMEA104148084	Vibrio cholerae	Citrobacter portucalensis
SAMEA104148087	Vibrio cholerae	Aeromonas dhakensis
SAMEA104148088	Vibrio cholerae	Aeromonas caviae
SAMEA104148089	Vibrio cholerae	Aeromonas caviae
SAMEA104148090	Vibrio cholerae	Aeromonas dhakensis
SAMEA104148091	Vibrio cholerae	Aeromonas caviae
SAMEA104148092	Vibrio cholerae	Aeromonas caviae
SAMEA104148093	Vibrio cholerae	Aeromonas caviae
SAMEA104148094	Vibrio cholerae	Aeromonas caviae
SAMEA104148095	Vibrio cholerae	Aeromonas dhakensis
SAMEA104148096	Vibrio cholerae	Aeromonas caviae
SAMEA104148097	Vibrio cholerae	Aeromonas dhakensis
SAMEA104148098	Vibrio cholerae	Aeromonas caviae
SAMEA104148099	Vibrio cholerae	Aeromonas veronii
SAMEA104148100	Vibrio cholerae	Flavobacterium album
SAMEA104148101	Vibrio cholerae	Aeromonas dhakensis
SAMEA104148102	Vibrio cholerae	Aeromonas caviae
SAMEA104148103	Vibrio cholerae	Aeromonas caviae
SAMEA104148104	Vibrio cholerae	Aeromonas caviae
SAMEA104148105	Vibrio cholerae	Citrobacter amalonaticus
SAMEA104148106	Vibrio cholerae	Aeromonas dhakensis
SAMEA104148107	Vibrio cholerae	Aeromonas enteropelogenes
SAMEA104148108	Vibrio cholerae	Kluyvera georgiana
SAMEA104148109	Vibrio cholerae	Aeromonas enteropelogenes
SAMEA104148110	Vibrio cholerae	Morganella morganii
SAMEA104148111	Vibrio cholerae	Serratia ureilytica
SAMEA104148112	Vibrio cholerae	Serratia ureilytica
SAMEA104148113	Vibrio cholerae	Serratia ureilytica
SAMEA104148114	Vibrio cholerae	Serratia ureilytica
SAMEA104148115	Vibrio cholerae	Serratia ureilytica
SAMEA104148116	Vibrio cholerae	Serratia ureilytica
SAMEA104148117	Vibrio cholerae	Serratia ureilytica
SAMEA104148118	Vibrio cholerae	Serratia ureilytica
SAMEA104148119	Vibrio cholerae	Serratia ureilytica
SAMEA104148120	Vibrio cholerae	Aeromonas dhakensis
SAMEA104148121	Vibrio cholerae	Aeromonas dhakensis
SAMEA104148122	Vibrio cholerae	Aeromonas dhakensis
SAMEA104148123	Vibrio cholerae	Aeromonas dhakensis
SAMEA104148124	Vibrio cholerae	Aeromonas dhakensis
SAMEA104148125	Vibrio cholerae	Aeromonas dhakensis
SAMEA104148126	Vibrio cholerae	Aeromonas dhakensis
SAMEA104148127	Vibrio cholerae	Aeromonas dhakensis
SAMEA104148128	Vibrio cholerae	Aeromonas dhakensis
SAMEA104148129	Vibrio cholerae	Aeromonas dhakensis
SAMEA104148139	Vibrio cholerae	Aeromonas veronii
SAMEA104148141	Vibrio cholerae	Aeromonas caviae
SAMEA104148142	Vibrio cholerae	Aeromonas caviae
SAMEA104148143	Vibrio cholerae	Aeromonas dhakensis
SAMEA104148144	Vibrio cholerae	Aeromonas dhakensis
SAMEA104148145	Vibrio cholerae	Aeromonas dhakensis
SAMEA104148146	Vibrio cholerae	Aeromonas veronii
SAMEA104148147	Vibrio cholerae	Aeromonas veronii
SAMEA104148148	Vibrio cholerae	Aeromonas caviae
SAMEA104148149	Vibrio cholerae	Aeromonas veronii
SAMEA104148151	Vibrio cholerae	Aeromonas caviae
SAMEA104148158	Vibrio cholerae	Aeromonas caviae
SAMEA104148159	Vibrio cholerae	Aeromonas caviae
SAMEA104148160	Vibrio cholerae	Aeromonas veronii
SAMEA104148161	Vibrio cholerae	Aeromonas veronii
SAMEA104148162	Vibrio cholerae	Aeromonas veronii
SAMEA104148163	Vibrio cholerae	Aeromonas veronii
SAMEA104148164	Vibrio cholerae	Aeromonas veronii
SAMEA104148165	Vibrio cholerae	Aeromonas veronii
SAMEA104148166	Vibrio cholerae	Aeromonas veronii
SAMEA104148167	Vibrio cholerae	Aeromonas veronii
SAMEA104148168	Vibrio cholerae	Aeromonas veronii
SAMEA104148169	Vibrio cholerae	Aeromonas veronii
SAMEA104148170	Vibrio cholerae	Aeromonas dhakensis
SAMEA104148171	Vibrio cholerae	Aeromonas dhakensis
SAMEA104148172	Vibrio cholerae	Aeromonas dhakensis
SAMEA104148173	Vibrio cholerae	Aeromonas caviae
SAMEA104148174	Vibrio cholerae	Aeromonas dhakensis
SAMEA104148175	Vibrio cholerae	Aeromonas dhakensis
SAMEA104148176	Vibrio cholerae	Citrobacter freundii
SAMEA104148177	Vibrio cholerae	Aeromonas enteropelogenes
SAMEA104148178	Vibrio cholerae	Aeromonas caviae
SAMEA104148179	Vibrio cholerae	Aeromonas enteropelogenes
SAMEA104149341	Pseudomonas aeruginosa	Actinomyces oris
SAMEA104153414	Mycobacterium tuberculosis	Rothia mucilaginosa
SAMEA104153418	Mycobacterium tuberculosis	Pseudomonas fluorescensV
SAMEA104153425	Mycobacterium tuberculosis	Stenotrophomonas geniculata
SAMEA104153443	Mycobacterium tuberculosis	Rothia sp001808955
SAMEA104156779	Streptococcus sp.	Staphylococcus warneri
SAMEA104156782	Streptococcus sp.	Staphylococcus epidermidis
SAMEA104156788	Streptococcus sp.	Staphylococcus warneri
SAMEA104156790	Streptococcus sp.	Staphylococcus warneri
SAMEA104156793	Streptococcus sp.	Staphylococcus warneri
SAMEA104156797	Streptococcus sp.	Staphylococcus warneri
SAMEA104156799	Streptococcus sp.	Staphylococcus warneri
SAMEA104156806	Streptococcus sp.	Staphylococcus warneri
SAMEA104156810	Streptococcus sp.	Enterococcus lactis
SAMEA104156813	Streptococcus sp.	Staphylococcus warneri
SAMEA104156815	Streptococcus sp.	Staphylococcus warneri
SAMEA104156816	Streptococcus sp.	Staphylococcus warneri
SAMEA104156822	Streptococcus sp.	Staphylococcus warneri
SAMEA104156824	Streptococcus sp.	Staphylococcus warneri
SAMEA104156839	Streptococcus sp.	Lactococcus lactis
SAMEA104156845	Streptococcus sp.	Staphylococcus warneri
SAMEA104156846	Streptococcus sp.	Staphylococcus warneri
SAMEA104156865	Streptococcus sp.	Staphylococcus warneri
SAMEA104156879	Streptococcus sp.	Staphylococcus warneri
SAMEA104156882	Streptococcus sp.	Staphylococcus warneri
SAMEA104156886	Streptococcus sp.	Staphylococcus warneri
SAMEA104156887	Streptococcus sp.	Staphylococcus warneri
SAMEA104156888	Streptococcus sp.	Staphylococcus warneri
SAMEA104156893	Streptococcus sp.	Staphylococcus warneri
SAMEA104156898	Streptococcus sp.	Staphylococcus warneri
SAMEA104156904	Streptococcus sp.	Staphylococcus warneri
SAMEA104156910	Streptococcus sp.	Staphylococcus warneri
SAMEA104156929	Streptococcus sp.	Staphylococcus warneri
SAMEA104156932	Streptococcus sp.	Staphylococcus lugdunensis
SAMEA104156953	Streptococcus sp.	Staphylococcus warneri
SAMEA104156966	Streptococcus sp.	Staphylococcus warneri
SAMEA104157049	Streptococcus sp.	Enterococcus faecalis
SAMEA104157089	Streptococcus sp.	Enterococcus lactis
SAMEA104157091	Streptococcus sp.	Lactococcus lactis
SAMEA104157180	Streptococcus sp.	Lactococcus lactis
SAMEA104157185	Streptococcus sp.	Enterococcus lactis
SAMEA104157192	Streptococcus sp.	Staphylococcus warneri
SAMEA104157268	Streptococcus sp.	Lactococcus lactis
SAMEA104157426	Streptococcus sp.	Achromobacter spanius
SAMEA104166713	Shigella flexneri	Escherichia coli
SAMEA104166714	Shigella flexneri	Escherichia coli
SAMEA104166715	Shigella flexneri	Escherichia coli
SAMEA104166716	Shigella sonnei	Escherichia coli
SAMEA104166717	Shigella sonnei	Escherichia coli
SAMEA104166718	Shigella flexneri	Escherichia coli
SAMEA104166719	Shigella flexneri	Escherichia coli
SAMEA104166720	Shigella sonnei	Escherichia coli
SAMEA104166721	Shigella sonnei	Escherichia coli
SAMEA104166722	Shigella sonnei	Escherichia coli
SAMEA104168633	Shigella flexneri	Escherichia coli
SAMEA104176619	Pseudomonas aeruginosa	Rothia mucilaginosa
SAMEA104176620	Pseudomonas aeruginosa	Rothia mucilaginosa
SAMEA104176629	Pseudomonas aeruginosa	Enterococcus raffinosus
SAMEA104176633	Pseudomonas aeruginosa	Rothia mucilaginosa
SAMEA104176635	Pseudomonas aeruginosa	Rothia mucilaginosa
SAMEA104176642	Pseudomonas aeruginosa	Enterococcus raffinosus
SAMEA104177270	Streptococcus pneumoniae	Bacillus subtilis
SAMEA104177275	Streptococcus pneumoniae	Bacillus subtilis
SAMEA104207480	Salmonella enterica	Hafnia paralvei
SAMEA104207490	Salmonella enterica	Hafnia paralvei
SAMEA104207494	Salmonella enterica	Enterobacter cloacae
SAMEA104207496	Salmonella enterica	Escherichia coli
SAMEA104207498	Salmonella enterica	Escherichia coli
SAMEA104207504	Salmonella enterica	Enterococcus faecalis
SAMEA104207522	Salmonella enterica	Enterobacter cloacae
SAMEA104207524	Salmonella enterica	Escherichia coli
SAMEA104207530	Salmonella enterica	Hafnia paralvei
SAMEA104207534	Salmonella enterica	Proteus mirabilis
SAMEA104207539	Salmonella enterica	Proteus mirabilis
SAMEA104207544	Salmonella enterica	Escherichia coli
SAMEA104207545	Salmonella enterica	Escherichia coli
SAMEA104207553	Salmonella enterica	Escherichia coli
SAMEA104207565	Salmonella enterica	Escherichia coli
SAMEA104208683	Corynebacterium diphtheriae	Streptococcus sanguinis
SAMEA104208686	Corynebacterium diphtheriae	Streptococcus pyogenes
SAMEA104209555	Bifidobacterium pseudocatenulatum	Klebsiella oxytoca
SAMEA104209558	Bifidobacterium pseudocatenulatum	Klebsiella oxytoca
SAMEA104209561	Bifidobacterium pseudocatenulatum	Klebsiella oxytoca
SAMEA104233561	Mammaliicoccus sciuri	Staphylococcus saprophyticus
SAMEA104233566	Mammaliicoccus sciuri	Staphylococcus cohnii
SAMEA104233570	Mammaliicoccus sciuri	Macrococcus caseolyticus
SAMEA104233574	Mammaliicoccus sciuri	Staphylococcus ureilyticus
SAMEA104233575	Mammaliicoccus sciuri	Staphylococcus saprophyticus
SAMEA104233577	Mammaliicoccus sciuri	Staphylococcus ureilyticus
SAMEA104233578	Mammaliicoccus sciuri	Streptococcus dysgalactiae
SAMEA104233579	Mammaliicoccus sciuri	Staphylococcus warneri
SAMEA104233580	Mammaliicoccus sciuri	Macrococcus caseolyticus
SAMEA104233581	Mammaliicoccus sciuri	Staphylococcus warneri
SAMEA104233582	Mammaliicoccus sciuri	Staphylococcus warneri
SAMEA104233583	Mammaliicoccus sciuri	Macrococcus caseolyticus
SAMEA104233584	Mammaliicoccus sciuri	Staphylococcus xylosus
SAMEA104233585	Mammaliicoccus sciuri	Macrococcus caseolyticus
SAMEA104233586	Mammaliicoccus sciuri	Staphylococcus saprophyticus
SAMEA104233587	Mammaliicoccus sciuri	Staphylococcus warneri
SAMEA104233588	Mammaliicoccus sciuri	Staphylococcus chromogenes
SAMEA104233590	Mammaliicoccus sciuri	Macrococcus caseolyticus
SAMEA104233591	Mammaliicoccus sciuri	Staphylococcus xylosus
SAMEA104233592	Mammaliicoccus sciuri	Staphylococcus xylosus
SAMEA104233594	Mammaliicoccus sciuri	Staphylococcus saprophyticus
SAMEA104233595	Mammaliicoccus sciuri	Staphylococcus warneri
SAMEA104233596	Mammaliicoccus sciuri	Staphylococcus xylosus
SAMEA104233597	Mammaliicoccus sciuri	Staphylococcus xylosus
SAMEA104233598	Mammaliicoccus sciuri	Kocuria rhizophila
SAMEA104233600	Mammaliicoccus sciuri	Staphylococcus saprophyticus
SAMEA104233601	Mammaliicoccus sciuri	Staphylococcus ureilyticus
SAMEA104233602	Mammaliicoccus sciuri	Staphylococcus haemolyticus
SAMEA104233603	Mammaliicoccus sciuri	Staphylococcus xylosus
SAMEA104233604	Mammaliicoccus sciuri	Staphylococcus xylosus
SAMEA104233605	Mammaliicoccus sciuri	Staphylococcus warneri
SAMEA104233606	Mammaliicoccus sciuri	Macrococcus caseolyticus
SAMEA104233607	Mammaliicoccus sciuri	Staphylococcus kloosii
SAMEA104233608	Mammaliicoccus sciuri	Staphylococcus chromogenes
SAMEA104233609	Mammaliicoccus sciuri	Staphylococcus xylosus
SAMEA104233610	Mammaliicoccus sciuri	Staphylococcus warneri
SAMEA104233611	Mammaliicoccus sciuri	Staphylococcus warneri
SAMEA104233613	Mammaliicoccus sciuri	Staphylococcus xylosus
SAMEA104233614	Mammaliicoccus sciuri	Staphylococcus saprophyticus
SAMEA104233616	Mammaliicoccus sciuri	Kocuria rhizophila
SAMEA104233617	Mammaliicoccus sciuri	Enterococcus faecalis
SAMEA104233618	Mammaliicoccus sciuri	Staphylococcus saprophyticus
SAMEA104233619	Mammaliicoccus sciuri	Staphylococcus saprophyticus
SAMEA104233620	Mammaliicoccus sciuri	Staphylococcus saprophyticus
SAMEA104233621	Mammaliicoccus sciuri	Staphylococcus chromogenes
SAMEA104233622	Mammaliicoccus sciuri	Staphylococcus warneri
SAMEA104233623	Mammaliicoccus sciuri	Staphylococcus xylosus
SAMEA104233624	Mammaliicoccus sciuri	Staphylococcus xylosus
SAMEA104233625	Mammaliicoccus sciuri	Macrococcus caseolyticus
SAMEA104233627	Mammaliicoccus sciuri	Staphylococcus saprophyticus
SAMEA104233628	Mammaliicoccus sciuri	Macrococcus caseolyticus
SAMEA104233629	Mammaliicoccus sciuri	Staphylococcus saprophyticus
SAMEA104233630	Mammaliicoccus sciuri	Macrococcus caseolyticus
SAMEA104233631	Mammaliicoccus sciuri	Macrococcus caseolyticus
SAMEA104233632	Mammaliicoccus sciuri	Staphylococcus xylosus
SAMEA104233633	Mammaliicoccus sciuri	Staphylococcus xylosus
SAMEA104233634	Mammaliicoccus sciuri	Staphylococcus ureilyticus
SAMEA104233635	Mammaliicoccus sciuri	Staphylococcus saprophyticus
SAMEA104233636	Mammaliicoccus sciuri	Staphylococcus saprophyticus
SAMEA104233637	Mammaliicoccus sciuri	Staphylococcus warneri
SAMEA104233638	Mammaliicoccus sciuri	Staphylococcus warneri
SAMEA104233639	Mammaliicoccus sciuri	Staphylococcus xylosus
SAMEA104233640	Mammaliicoccus sciuri	Macrococcus caseolyticus
SAMEA104233642	Mammaliicoccus sciuri	Staphylococcus gallinarum
SAMEA104233643	Mammaliicoccus sciuri	Staphylococcus saprophyticus
SAMEA104233644	Mammaliicoccus sciuri	Staphylococcus saprophyticus
SAMEA104233645	Mammaliicoccus sciuri	Staphylococcus saprophyticus
SAMEA104233646	Mammaliicoccus sciuri	Staphylococcus chromogenes
SAMEA104233647	Mammaliicoccus sciuri	Staphylococcus xylosus
SAMEA104233648	Mammaliicoccus sciuri	Macrococcus caseolyticus
SAMEA104281778	Uncultured intestinimonas	Lawsonibacter sp910575265
SAMEA104281779	Uncultured clostridium	MD308 sp910575105
SAMEA104281780	Uncultured desulfotomaculum	UBA3402 sp910575585
SAMEA104281782	Uncultured eubacterium	Eubacterium sp910574895
SAMEA104281811	Uncultured clostridium	BX12 sp910575405
SAMEA104281812	Uncultured clostridium	UBA7109 sp910575605
SAMEA104281813	Uncultured eubacterium	UBA7109 sp910576335
SAMEA104281814	Uncultured clostridium	UBA3402 sp910575585
SAMEA104281816	Uncultured clostridium	Schaedlerella arabinosiphila
SAMEA104281818	Uncultured adlercreutzia	Adlercreutzia muris
SAMEA104281819	Uncultured dorea	Schaedlerella sp910575475
SAMEA104281821	Uncultured olsenella	NM07-P-09 sp004793665
SAMEA104283095	Enterobacter cloacae	Klebsiella pneumoniae
SAMEA104283098	Enterobacter cloacae	Escherichia coli
SAMEA104289199	Staphylococcus epidermidis	Enterococcus faecium
SAMEA104292437	Escherichia coli	Enterobacter roggenkampii
SAMEA104292440	Escherichia coli	Citrobacter murliniae
SAMEA104292442	Escherichia coli	Enterobacter roggenkampii
SAMEA104305175	Acinetobacter baumannii	Stenotrophomonas maltophilia
SAMEA104305177	Acinetobacter baumannii	Stenotrophomonas maltophilia
SAMEA104305299	Acinetobacter baumannii	Pseudomonas aeruginosa
SAMEA104305308	Acinetobacter baumannii	Providencia stuartii
SAMEA104305315	Acinetobacter baumannii	Pseudomonas aeruginosa
SAMEA104305316	Acinetobacter baumannii	Pseudomonas aeruginosa
SAMEA104305326	Acinetobacter baumannii	Achromobacter xylosoxidans
SAMEA104305331	Acinetobacter baumannii	Klebsiella pneumoniae
SAMEA104305337	Acinetobacter baumannii	Pseudomonas aeruginosa
SAMEA104305377	Acinetobacter baumannii	Pseudomonas aeruginosa
SAMEA104313099	Vibrio cholerae	Kluyvera georgiana
SAMEA104313116	Vibrio cholerae	Citrobacter portucalensis
SAMEA104313117	Vibrio cholerae	Aeromonas caviae
SAMEA104313118	Vibrio cholerae	Citrobacter portucalensis
SAMEA104313119	Vibrio cholerae	Aeromonas caviae
SAMEA104313120	Vibrio cholerae	Aeromonas caviae
SAMEA104313121	Vibrio cholerae	Kluyvera georgiana
SAMEA104313122	Vibrio cholerae	Morganella morganii
SAMEA104313123	Vibrio cholerae	Aeromonas caviae
SAMEA104313124	Vibrio cholerae	Morganella morganii
SAMEA104314573	Escherichia coli	Acinetobacter calcoaceticus
SAMEA104314574	Escherichia coli	Hafnia alvei
SAMEA104314575	Escherichia coli	Hafnia alvei
SAMEA104314577	Escherichia coli	Hafnia alvei
SAMEA104314580	Escherichia coli	Hafnia alvei
SAMEA104314581	Escherichia coli	Hafnia alvei
SAMEA104314582	Escherichia coli	Hafnia alvei
SAMEA104314583	Escherichia coli	Serratia fonticola
SAMEA104314584	Escherichia coli	Hafnia alvei
SAMEA104314586	Escherichia coli	Hafnia alvei
SAMEA104324987	Shigella flexneri	Escherichia coli
SAMEA104324988	Shigella sonnei	Escherichia coli
SAMEA104324989	Shigella flexneri	Escherichia coli
SAMEA104327949	Shigella sonnei	Escherichia coli
SAMEA104327950	Shigella sonnei	Escherichia coli
SAMEA104327951	Shigella flexneri	Escherichia coli
SAMEA104327952	Shigella flexneri	Escherichia coli
SAMEA104327953	Shigella flexneri	Escherichia coli
SAMEA104327954	Shigella flexneri	Escherichia coli
SAMEA104327955	Shigella flexneri	Escherichia coli
SAMEA104327956	Shigella sonnei	Escherichia coli
SAMEA104327957	Shigella sonnei	Escherichia coli
SAMEA104327958	Shigella sonnei	Escherichia coli
SAMEA104329239	Shigella sonnei	Escherichia coli
SAMEA104329240	Shigella sonnei	Escherichia coli
SAMEA104329241	Shigella sonnei	Escherichia coli
SAMEA104329242	Shigella sonnei	Escherichia coli
SAMEA104329243	Shigella sonnei	Escherichia coli
SAMEA104329244	Shigella dysenteriae	Escherichia coli
SAMEA104329245	Shigella sonnei	Escherichia coli
SAMEA104329246	Shigella sonnei	Escherichia coli
SAMEA104329247	Shigella dysenteriae	Escherichia coli
SAMEA104329248	Shigella sonnei	Escherichia coli
SAMEA104329249	Shigella sonnei	Escherichia coli
SAMEA104353908	Shigella flexneri	Escherichia coli
SAMEA104353909	Shigella sonnei	Escherichia coli
SAMEA104353910	Shigella sonnei	Escherichia coli
SAMEA104353911	Shigella sonnei	Escherichia coli
SAMEA104353912	Shigella sonnei	Escherichia coli
SAMEA104354217	Salmonella enterica	Escherichia coli
SAMEA104354225	Salmonella enterica	Escherichia coli
SAMEA104367981	Campylobacter jejuni	Staphylococcus epidermidis
SAMEA104388790	Shigella flexneri	Escherichia coli
SAMEA104388791	Shigella sonnei	Escherichia coli
SAMEA104388792	Shigella sonnei	Escherichia coli
SAMEA104388793	Shigella sonnei	Escherichia coli
SAMEA104388794	Shigella flexneri	Escherichia coli
SAMEA104388795	Shigella dysenteriae	Escherichia coli
SAMEA104389478	Escherichia coli	Enterobacter hormaechei
SAMEA104389479	Escherichia coli	Enterobacter hormaechei
SAMEA104389480	Escherichia coli	Enterobacter hormaechei
SAMEA104389481	Escherichia coli	Enterobacter hormaechei
SAMEA104389482	Escherichia coli	Enterobacter hormaechei
SAMEA104389483	Escherichia coli	Enterobacter hormaechei
SAMEA104389484	Escherichia coli	Enterobacter hormaechei
SAMEA104389485	Escherichia coli	Enterobacter hormaechei
SAMEA104389486	Escherichia coli	Enterobacter hormaechei
SAMEA104389487	Escherichia coli	Enterobacter hormaechei
SAMEA104399233	Escherichia coli	Citrobacter portucalensis
SAMEA104400035	Shigella flexneri	Escherichia coli
SAMEA104400036	Shigella flexneri	Escherichia coli
SAMEA104400037	Shigella sonnei	Escherichia coli
SAMEA104400038	Shigella flexneri	Escherichia coli
SAMEA104400039	Shigella sonnei	Escherichia coli
SAMEA104400040	Shigella sonnei	Escherichia coli
SAMEA104400041	Shigella flexneri	Escherichia coli
SAMEA104400042	Shigella flexneri	Escherichia coli
SAMEA104400043	Shigella flexneri	Escherichia coli
SAMEA104400044	Shigella sonnei	Escherichia coli
SAMEA104400045	Shigella flexneri	Escherichia coli
SAMEA104400046	Shigella sonnei	Escherichia coli
SAMEA104412204	Escherichia coli	Hafnia paralvei
SAMEA104412212	Salmonella enterica	Escherichia coli
SAMEA104412345	Salmonella enterica	Escherichia coli
SAMEA104412393	Escherichia coli	Citrobacter freundii
SAMEA104412426	Escherichia coli	Moellerella wisconsensis
SAMEA104412431	Escherichia coli	Hafnia paralvei
SAMEA104412432	Escherichia coli	Morganella morganii
SAMEA104412462	Escherichia coli	Citrobacter freundii
SAMEA104412478	Escherichia coli	Citrobacter freundii
SAMEA104413433	Salmonella enterica	Escherichia coli
SAMEA104413448	Salmonella enterica	Escherichia coli
SAMEA104413449	Salmonella enterica	Escherichia coli
SAMEA104413450	Salmonella enterica	Escherichia coli
SAMEA104413451	Salmonella enterica	Escherichia coli
SAMEA104413452	Salmonella enterica	Escherichia coli
SAMEA104413453	Salmonella enterica	Escherichia coli
SAMEA104413470	Escherichia coli	Salmonella enterica
SAMEA104413475	Escherichia coli	Salmonella enterica
SAMEA104413476	Escherichia coli	Salmonella enterica
SAMEA104416025	Escherichia coli	Hafnia paralvei
SAMEA104418391	Vibrio cholerae	Escherichia coli
SAMEA104418395	Vibrio cholerae	Escherichia coli
SAMEA104418403	Vibrio cholerae	Escherichia coli
SAMEA104418406	Vibrio cholerae	Fusobacterium mortiferum
SAMEA104418407	Vibrio cholerae	Fusobacterium mortiferum
SAMEA104418423	Vibrio cholerae	Escherichia coli
SAMEA104421532	Shigella boydii	Escherichia coli
SAMEA104421533	Shigella flexneri	Escherichia coli
SAMEA104421534	Shigella flexneri	Escherichia coli
SAMEA104423866	Salmonella enterica	Escherichia coli
SAMEA104430191	Shigella sonnei	Escherichia coli
SAMEA104430192	Shigella sonnei	Escherichia coli
SAMEA104430193	Shigella sonnei	Escherichia coli
SAMEA104430194	Shigella sonnei	Escherichia coli
SAMEA104430195	Shigella sonnei	Escherichia coli
SAMEA104430196	Shigella sonnei	Escherichia coli
SAMEA104430197	Shigella sonnei	Escherichia coli
SAMEA104430198	Shigella sonnei	Escherichia coli
SAMEA104430199	Shigella sonnei	Escherichia coli
SAMEA104430200	Shigella sonnei	Escherichia coli
SAMEA104430565	Shigella flexneri	Escherichia coli
SAMEA104430566	Shigella flexneri	Escherichia coli
SAMEA104430567	Shigella flexneri	Escherichia coli
SAMEA104430568	Shigella flexneri	Escherichia coli
SAMEA104430569	Shigella flexneri	Escherichia coli
SAMEA104430570	Shigella flexneri	Escherichia coli
SAMEA104430571	Shigella flexneri	Escherichia coli
SAMEA104430572	Shigella flexneri	Escherichia coli
SAMEA104430573	Shigella flexneri	Escherichia coli
SAMEA104430574	Shigella flexneri	Escherichia coli
SAMEA104430575	Shigella flexneri	Escherichia coli
SAMEA104430576	Shigella sonnei	Escherichia coli
SAMEA104430577	Shigella flexneri	Escherichia coli
SAMEA104430578	Shigella flexneri	Escherichia coli
SAMEA104430579	Shigella flexneri	Escherichia coli
SAMEA104430580	Shigella flexneri	Escherichia coli
SAMEA104430581	Shigella flexneri	Escherichia coli
SAMEA104430582	Shigella sonnei	Escherichia coli
SAMEA104430583	Shigella flexneri	Escherichia coli
SAMEA104430584	Shigella flexneri	Escherichia coli
SAMEA104430585	Shigella flexneri	Escherichia coli
SAMEA104430586	Shigella flexneri	Escherichia coli
SAMEA104430587	Shigella flexneri	Escherichia coli
SAMEA104430588	Shigella flexneri	Escherichia coli
SAMEA104430589	Shigella flexneri	Escherichia coli
SAMEA104430590	Shigella flexneri	Escherichia coli
SAMEA104430591	Shigella flexneri	Escherichia coli
SAMEA104430592	Shigella flexneri	Escherichia coli
SAMEA104430593	Shigella flexneri	Escherichia coli
SAMEA104430594	Shigella flexneri	Escherichia coli
SAMEA104430595	Shigella flexneri	Escherichia coli
SAMEA104430596	Shigella flexneri	Escherichia coli
SAMEA104430597	Shigella flexneri	Escherichia coli
SAMEA104430598	Shigella flexneri	Escherichia coli
SAMEA104430599	Shigella flexneri	Escherichia coli
SAMEA104430600	Shigella flexneri	Escherichia coli
SAMEA104430601	Shigella flexneri	Escherichia coli
SAMEA104430602	Shigella flexneri	Escherichia coli
SAMEA104430603	Shigella flexneri	Escherichia coli
SAMEA104430604	Shigella flexneri	Escherichia coli
SAMEA104430605	Shigella flexneri	Escherichia coli
SAMEA104430606	Shigella flexneri	Escherichia coli
SAMEA104430607	Shigella flexneri	Escherichia coli
SAMEA104430608	Shigella flexneri	Escherichia coli
SAMEA104430609	Shigella flexneri	Escherichia coli
SAMEA104430610	Shigella flexneri	Escherichia coli
SAMEA104430611	Shigella flexneri	Escherichia coli
SAMEA104430612	Shigella flexneri	Escherichia coli
SAMEA104430613	Shigella flexneri	Escherichia coli
SAMEA104430614	Shigella flexneri	Escherichia coli
SAMEA104430615	Shigella flexneri	Escherichia coli
SAMEA104430616	Shigella flexneri	Escherichia coli
SAMEA104430617	Shigella flexneri	Escherichia coli
SAMEA104430618	Shigella flexneri	Escherichia coli
SAMEA104430619	Shigella flexneri	Escherichia coli
SAMEA104430620	Shigella flexneri	Escherichia coli
SAMEA104430621	Shigella flexneri	Escherichia coli
SAMEA104430622	Shigella flexneri	Escherichia coli
SAMEA104430623	Shigella flexneri	Escherichia coli
SAMEA104430624	Shigella flexneri	Escherichia coli
SAMEA104430625	Shigella flexneri	Escherichia coli
SAMEA104430626	Shigella flexneri	Escherichia coli
SAMEA104430627	Shigella flexneri	Escherichia coli
SAMEA104442918	Shigella sonnei	Escherichia coli
SAMEA104442919	Shigella sonnei	Escherichia coli
SAMEA104442920	Shigella flexneri	Escherichia coli
SAMEA104442921	Shigella flexneri	Escherichia coli
SAMEA104449036	Salmonella enterica	Proteus vulgaris
SAMEA104457969	Enterobacter cloacae	Citrobacter freundii
SAMEA104458112	Chlamydia trachomatis	Escherichia coli
SAMEA104572232	Shigella flexneri	Escherichia coli
SAMEA104572233	Shigella dysenteriae	Escherichia coli
SAMEA104572234	Shigella boydii	Escherichia coli
SAMEA104588889	Shigella sonnei	Escherichia coli
SAMEA104588890	Shigella sonnei	Escherichia coli
SAMEA104588891	Shigella sonnei	Escherichia coli
SAMEA104588892	Shigella sonnei	Escherichia coli
SAMEA104589618	Shigella flexneri	Escherichia coli
SAMEA104589619	Shigella flexneri	Escherichia coli
SAMEA104605888	Klebsiella pneumoniae	Enterobacter hormaechei
SAMEA104699845	Pasteurellaceae bacterium	Glaesserella australis
SAMEA104717296	Vibrio cholerae	Pseudomonas aeruginosa
SAMEA104717302	Vibrio cholerae	Providencia huaxiensis
SAMEA104717306	Vibrio cholerae	Aeromonas caviae
SAMEA104717307	Vibrio cholerae	Enterococcus faecalis
SAMEA104717311	Vibrio cholerae	Enterococcus faecalis
SAMEA104719793	Ornithobacterium sp.	Moraxella nonliquefaciens
SAMEA1062018	Escherichia coli	Salmonella enterica
SAMEA1062020	Escherichia coli	Salmonella enterica
SAMEA1094335	Chlamydia abortus	Chlamydophila psittaci
SAMEA1094336	Mycoplasma arginini	Chlamydophila abortus
SAMEA1094341	Chlamydia abortus	Mesomycoplasma hyorhinis
SAMEA1094353	Chlamydia abortus	Mesomycoplasma hyorhinis
SAMEA1094356	Chlamydia abortus	Cupriavidus gilardii
SAMEA1094358	Mycoplasma arginini	Chlamydophila abortus
SAMEA1094375	Chlamydia abortus	Metamycoplasma arginini
SAMEA1094731	Lacrimispora indolis	Anaerostipes sp000508985
SAMEA1094743	Barnesiella intestinihominis	CAG-485 sp002362485
SAMEA1094808	Verrucomicrobia bacterium	SW10 sp905181965
SAMEA1094809	Verrucomicrobia bacterium	SW10 sp905181965
SAMEA1094813	Verrucomicrobia bacterium	SW10 sp905181965
SAMEA1316243	Salmonella enterica	Enterobacter hormaechei
SAMEA1316308	Salmonella enterica	Acinetobacter soli
SAMEA1316750	Staphylococcus aureus	Enterobacter hormaechei
SAMEA1316756	Staphylococcus aureus	Enterococcus faecalis
SAMEA1316775	Staphylococcus aureus	Enterococcus faecalis
SAMEA1316790	Staphylococcus aureus	Enterococcus faecalis
SAMEA1317045	Mycoplasma hyopneumoniae	Mesomycoplasma flocculare
SAMEA1317804	Escherichia coli	Citrobacter portucalensis
SAMEA1317828	Escherichia coli	Citrobacter portucalensis
SAMEA1323912	Streptococcus pneumoniae	Staphylococcus aureus
SAMEA1323940	Streptococcus pneumoniae	Staphylococcus aureus
SAMEA1323946	Streptococcus agalactiae	Enterococcus faecalis
SAMEA1324042	Streptococcus agalactiae	Enterococcus faecalis
SAMEA1324186	Shigella boydii	Escherichia coli
SAMEA1324187	Shigella sonnei	Escherichia coli
SAMEA1324188	Shigella sonnei	Escherichia coli
SAMEA1324189	Shigella boydii	Escherichia coli
SAMEA1324190	Shigella boydii	Escherichia coli
SAMEA1324191	Shigella sonnei	Escherichia coli
SAMEA1324192	Shigella sonnei	Escherichia coli
SAMEA1324193	Shigella flexneri	Escherichia coli
SAMEA1324194	Shigella flexneri	Escherichia coli
SAMEA1324195	Shigella flexneri	Escherichia coli
SAMEA1324196	Shigella sonnei	Escherichia coli
SAMEA1324197	Shigella boydii	Escherichia coli
SAMEA1324198	Shigella flexneri	Escherichia coli
SAMEA1324199	Shigella flexneri	Escherichia coli
SAMEA1324200	Shigella sonnei	Escherichia coli
SAMEA1324201	Shigella boydii	Escherichia coli
SAMEA1324202	Shigella flexneri	Escherichia coli
SAMEA1324203	Shigella sonnei	Escherichia coli
SAMEA1324204	Shigella boydii	Escherichia coli
SAMEA1324205	Shigella flexneri	Escherichia coli
SAMEA1324206	Shigella sonnei	Escherichia coli
SAMEA1324207	Shigella sonnei	Escherichia coli
SAMEA1324208	Shigella sonnei	Escherichia coli
SAMEA1324209	Shigella boydii	Escherichia coli
SAMEA1324210	Shigella flexneri	Escherichia coli
SAMEA1324211	Shigella flexneri	Escherichia coli
SAMEA1324212	Shigella sonnei	Escherichia coli
SAMEA1324213	Shigella boydii	Escherichia coli
SAMEA1324214	Shigella sonnei	Escherichia coli
SAMEA1324215	Shigella flexneri	Escherichia coli
SAMEA1324216	Shigella flexneri	Escherichia coli
SAMEA1324217	Shigella boydii	Escherichia coli
SAMEA1324218	Shigella sonnei	Escherichia coli
SAMEA1324219	Shigella boydii	Escherichia coli
SAMEA1324220	Shigella sonnei	Escherichia coli
SAMEA1324221	Shigella flexneri	Escherichia coli
SAMEA1324222	Shigella sonnei	Escherichia coli
SAMEA1324223	Shigella flexneri	Escherichia coli
SAMEA1324224	Shigella sonnei	Escherichia coli
SAMEA1324225	Shigella sonnei	Escherichia coli
SAMEA1324226	Shigella sonnei	Escherichia coli
SAMEA1324227	Shigella flexneri	Escherichia coli
SAMEA1324228	Shigella flexneri	Escherichia coli
SAMEA1324229	Shigella sonnei	Escherichia coli
SAMEA1324230	Shigella sonnei	Escherichia coli
SAMEA1324231	Shigella boydii	Escherichia coli
SAMEA1324232	Shigella boydii	Escherichia coli
SAMEA1324233	Shigella flexneri	Escherichia coli
SAMEA1324234	Shigella flexneri	Escherichia coli
SAMEA1324235	Shigella sonnei	Escherichia coli
SAMEA1324236	Shigella sonnei	Escherichia coli
SAMEA1324237	Shigella flexneri	Escherichia coli
SAMEA1324238	Shigella sonnei	Escherichia coli
SAMEA1324239	Shigella sonnei	Escherichia coli
SAMEA1324240	Shigella flexneri	Escherichia coli
SAMEA1324241	Shigella sonnei	Escherichia coli
SAMEA1324242	Shigella flexneri	Escherichia coli
SAMEA1324243	Shigella sonnei	Escherichia coli
SAMEA1324244	Shigella sonnei	Escherichia coli
SAMEA1324245	Shigella sonnei	Escherichia coli
SAMEA1324246	Shigella sonnei	Escherichia coli
SAMEA1324247	Shigella flexneri	Escherichia coli
SAMEA1324248	Shigella flexneri	Escherichia coli
SAMEA1324249	Shigella flexneri	Escherichia coli
SAMEA1324250	Shigella sonnei	Escherichia coli
SAMEA1324251	Shigella flexneri	Escherichia coli
SAMEA1324252	Shigella boydii	Escherichia coli
SAMEA1324253	Shigella sonnei	Escherichia coli
SAMEA1324254	Shigella boydii	Escherichia coli
SAMEA1324255	Shigella sonnei	Escherichia coli
SAMEA1324256	Shigella sonnei	Escherichia coli
SAMEA1324257	Shigella sonnei	Escherichia coli
SAMEA1324258	Shigella sonnei	Escherichia coli
SAMEA1324259	Shigella flexneri	Escherichia coli
SAMEA1324260	Shigella flexneri	Escherichia coli
SAMEA1324261	Shigella flexneri	Escherichia coli
SAMEA1324262	Shigella flexneri	Escherichia coli
SAMEA1324263	Shigella flexneri	Escherichia coli
SAMEA1324264	Shigella flexneri	Escherichia coli
SAMEA1324265	Shigella boydii	Escherichia coli
SAMEA1324266	Shigella sonnei	Escherichia coli
SAMEA1324267	Shigella sonnei	Escherichia coli
SAMEA1324268	Shigella flexneri	Escherichia coli
SAMEA1324269	Shigella flexneri	Escherichia coli
SAMEA1324270	Shigella sonnei	Escherichia coli
SAMEA1324271	Shigella flexneri	Escherichia coli
SAMEA1324272	Shigella flexneri	Escherichia coli
SAMEA1324273	Shigella sonnei	Escherichia coli
SAMEA1324274	Shigella flexneri	Escherichia coli
SAMEA1324275	Shigella sonnei	Escherichia coli
SAMEA1324276	Shigella flexneri	Escherichia coli
SAMEA1324277	Shigella flexneri	Escherichia coli
SAMEA1324278	Shigella flexneri	Escherichia coli
SAMEA1324279	Shigella boydii	Escherichia coli
SAMEA1324280	Shigella flexneri	Escherichia coli
SAMEA1324281	Shigella sonnei	Escherichia coli
SAMEA1324282	Shigella sonnei	Escherichia coli
SAMEA1324283	Shigella sonnei	Escherichia coli
SAMEA1324284	Shigella sonnei	Escherichia coli
SAMEA1324285	Shigella flexneri	Escherichia coli
SAMEA1324287	Shigella flexneri	Escherichia coli
SAMEA1324288	Shigella flexneri	Escherichia coli
SAMEA1324289	Shigella flexneri	Escherichia coli
SAMEA1324290	Shigella sonnei	Escherichia coli
SAMEA1324291	Shigella sonnei	Escherichia coli
SAMEA1324292	Shigella flexneri	Escherichia coli
SAMEA1324293	Shigella flexneri	Escherichia coli
SAMEA1324294	Shigella flexneri	Escherichia coli
SAMEA1324295	Shigella boydii	Escherichia coli
SAMEA1324296	Shigella flexneri	Escherichia coli
SAMEA1324297	Shigella flexneri	Agrobacterium tumefaciens
SAMEA1324298	Shigella flexneri	Escherichia coli
SAMEA1398218	Chlamydia trachomatis	Mesomycoplasma hyorhinis
SAMEA1398270	Chlamydia trachomatis	Mesomycoplasma hyorhinis
SAMEA1398274	Chlamydia trachomatis	Lactobacillus jensenii
SAMEA1398281	Chlamydia trachomatis	Mesomycoplasma hyorhinis
SAMEA1398335	Chlamydia trachomatis	Mesomycoplasma hyorhinis
SAMEA1398369	Chlamydia trachomatis	Mesomycoplasma hyorhinis
SAMEA1398370	Chlamydia trachomatis	Mesomycoplasma hyorhinis
SAMEA1398373	Chlamydia trachomatis	Lactobacillus jensenii
SAMEA1398379	Chlamydia trachomatis	Mesomycoplasma hyorhinis
SAMEA1398404	Chlamydia trachomatis	Bifidobacterium swidsinskii
SAMEA1398405	Chlamydia trachomatis	Lactobacillus jensenii
SAMEA1400792	Campylobacter jejuni	Lactiplantibacillus plantarum
SAMEA1400954	Campylobacter jejuni	Enterococcus faecalis
SAMEA1401121	Campylobacter jejuni	Enterococcus lactis
SAMEA1401148	Campylobacter jejuni	Streptococcus australis
SAMEA1402367	Clostridioides difficile	Flavonifractor plautii
SAMEA1402408	Clostridioides difficile	Robertmurraya methanolica
SAMEA1402411	Clostridioides difficile	CAG-485 sp002362485
SAMEA1405462	Vibrio cholerae	Providencia rettgeri
SAMEA1405467	Vibrio cholerae	Aeromonas enteropelogenes
SAMEA1405469	Vibrio cholerae	Zobellella taiwanensis
SAMEA1405470	Vibrio cholerae	Aeromonas enteropelogenes
SAMEA1405475	Vibrio cholerae	Shewanella chilikensis
SAMEA1405476	Vibrio cholerae	Aeromonas dhakensis
SAMEA1405486	Vibrio cholerae	Aeromonas dhakensis
SAMEA1405489	Vibrio cholerae	Aeromonas dhakensis
SAMEA1405492	Vibrio cholerae	Aeromonas hydrophila
SAMEA1405493	Vibrio cholerae	Aeromonas sanarellii
SAMEA1405523	Vibrio cholerae	Aeromonas enteropelogenes
SAMEA1405532	Vibrio cholerae	Aeromonas enteropelogenes
SAMEA1405544	Vibrio cholerae	Aeromonas enteropelogenes
SAMEA1405548	Vibrio cholerae	Aeromonas caviae
SAMEA1405552	Vibrio cholerae	Shewanella chilikensis
SAMEA1405555	Vibrio cholerae	Providencia alcalifaciens
SAMEA1405562	Vibrio cholerae	Aeromonas enteropelogenes
SAMEA1405564	Vibrio cholerae	Aeromonas dhakensis
SAMEA1405584	Vibrio cholerae	Oceanimonas smirnovii
SAMEA1405587	Vibrio cholerae	Aeromonas dhakensis
SAMEA1405604	Vibrio cholerae	Aeromonas dhakensis
SAMEA1405624	Vibrio cholerae	Aeromonas veronii
SAMEA1405631	Vibrio cholerae	Aeromonas veronii
SAMEA1405633	Vibrio cholerae	Aeromonas caviae
SAMEA1405638	Vibrio cholerae	Aeromonas caviae
SAMEA1405647	Vibrio cholerae	Aeromonas dhakensis
SAMEA1405649	Vibrio cholerae	Aeromonas dhakensis
SAMEA1405654	Vibrio cholerae	Aeromonas dhakensis
SAMEA1405663	Vibrio cholerae	Aeromonas dhakensis
SAMEA1405670	Vibrio cholerae	Aeromonas enteropelogenes
SAMEA1405673	Vibrio cholerae	Providencia rettgeri
SAMEA1405688	Vibrio cholerae	Aeromonas enteropelogenes
SAMEA1405693	Vibrio cholerae	Enterobacter hormaechei
SAMEA1405698	Vibrio cholerae	Aeromonas caviae
SAMEA1405703	Vibrio cholerae	Providencia rettgeri
SAMEA1405704	Vibrio cholerae	Aeromonas enteropelogenes
SAMEA1405706	Vibrio cholerae	Providencia rettgeri
SAMEA1405717	Vibrio cholerae	Escherichia coli
SAMEA1405724	Vibrio cholerae	Enterobacter hormaechei
SAMEA1405726	Vibrio cholerae	Aeromonas enteropelogenes
SAMEA1405727	Vibrio cholerae	Aeromonas enteropelogenes
SAMEA1405728	Vibrio cholerae	Enterobacter hormaechei
SAMEA1406323	Salmonella enterica	Bacillus anthracis
SAMEA1406326	Salmonella enterica	Mammaliicoccus sciuri
SAMEA1406333	Salmonella enterica	Mammaliicoccus sciuri
SAMEA1406346	Salmonella enterica	Mammaliicoccus sciuri
SAMEA1406347	Salmonella enterica	Bacillus anthracis
SAMEA1406349	Salmonella enterica	Priestia megaterium
SAMEA1406353	Salmonella enterica	Bacillus anthracis
SAMEA1406360	Salmonella enterica	Mammaliicoccus sciuri
SAMEA1406369	Salmonella enterica	Lysinibacillus xylanilyticus
SAMEA1406370	Salmonella enterica	Bacillus cereus
SAMEA1407036	Streptococcus dysgalactiae	Staphylococcus aureus
SAMEA1409139	Mycoplasma amphoriforme	Pseudomonas paracarnis
SAMEA1409150	Mycoplasma amphoriforme	Pseudomonas paracarnis
SAMEA1410878	Actinobacillus indolicus	Glaesserella indolica
SAMEA1410885	Actinobacillus pleuropneumoniae	Escherichia coli
SAMEA1411904	Legionella brunensis	Tatlockia sp900640175
SAMEA1411922	Legionella dresdenensis	Staphylococcus epidermidis
SAMEA1462944	Prevotella stercorea	Escherichia coli
SAMEA1462948	Clostridium sp.	Enterocloster citroniae
SAMEA1462952	Eubacteriales unknown	Escherichia coli
SAMEA1462953	Alistipes indistinctus	Anaerobutyricum hallii
SAMEA1462964	Roseburia hominis	RUG115 sp900066395
SAMEA1462965	[clostridium] spiroforme	Faecalibacillus intestinalis
SAMEA1463594	Streptococcus dysgalactiae	Enterococcus faecalis
SAMEA1464848	Mycobacteroides abscessus	Enterococcus faecalis
SAMEA1464891	Mycobacteroides abscessus	Mycobacterium simiae
SAMEA1465932	Mycobacterium tuberculosis	Paenibacillus timonensis
SAMEA1466067	Acinetobacter baumannii	Bacillus paranthracis
SAMEA1466300	Shigella sonnei	Escherichia coli
SAMEA1466301	Shigella sonnei	Escherichia coli
SAMEA1466302	Shigella sonnei	Escherichia coli
SAMEA1466303	Shigella sonnei	Escherichia coli
SAMEA1466304	Shigella sonnei	Escherichia coli
SAMEA1466305	Shigella sonnei	Escherichia coli
SAMEA1466306	Shigella sonnei	Escherichia coli
SAMEA1466307	Shigella sonnei	Escherichia coli
SAMEA1466308	Shigella sonnei	Escherichia coli
SAMEA1466309	Shigella sonnei	Escherichia coli
SAMEA1466310	Shigella sonnei	Escherichia coli
SAMEA1466311	Shigella sonnei	Escherichia coli
SAMEA1466312	Shigella sonnei	Escherichia coli
SAMEA1466313	Shigella sonnei	Escherichia coli
SAMEA1466314	Shigella sonnei	Escherichia coli
SAMEA1466315	Shigella sonnei	Escherichia coli
SAMEA1466316	Shigella sonnei	Escherichia coli
SAMEA1466317	Shigella sonnei	Escherichia coli
SAMEA1466318	Shigella sonnei	Escherichia coli
SAMEA1466319	Shigella sonnei	Escherichia coli
SAMEA1466320	Shigella sonnei	Escherichia coli
SAMEA1466321	Shigella sonnei	Escherichia coli
SAMEA1466322	Shigella sonnei	Escherichia coli
SAMEA1466323	Shigella sonnei	Escherichia coli
SAMEA1466324	Shigella sonnei	Escherichia coli
SAMEA1466325	Shigella sonnei	Escherichia coli
SAMEA1466326	Shigella sonnei	Escherichia coli
SAMEA1466327	Shigella sonnei	Escherichia coli
SAMEA1466328	Shigella sonnei	Escherichia coli
SAMEA1466329	Shigella sonnei	Escherichia coli
SAMEA1466330	Shigella sonnei	Escherichia coli
SAMEA1466331	Shigella sonnei	Escherichia coli
SAMEA1466332	Shigella sonnei	Escherichia coli
SAMEA1466333	Shigella sonnei	Escherichia coli
SAMEA1466334	Shigella sonnei	Escherichia coli
SAMEA1466335	Shigella sonnei	Escherichia coli
SAMEA1466336	Shigella sonnei	Escherichia coli
SAMEA1466337	Shigella sonnei	Escherichia coli
SAMEA1466338	Shigella sonnei	Escherichia coli
SAMEA1466339	Shigella sonnei	Escherichia coli
SAMEA1466340	Shigella sonnei	Escherichia coli
SAMEA1466341	Shigella sonnei	Escherichia coli
SAMEA1466342	Shigella sonnei	Escherichia coli
SAMEA1466343	Shigella sonnei	Escherichia coli
SAMEA1466344	Shigella sonnei	Escherichia coli
SAMEA1466345	Shigella sonnei	Escherichia coli
SAMEA1466346	Shigella sonnei	Escherichia coli
SAMEA1466347	Shigella sonnei	Escherichia coli
SAMEA1466348	Shigella sonnei	Escherichia coli
SAMEA1466349	Shigella sonnei	Escherichia coli
SAMEA1466350	Shigella sonnei	Escherichia coli
SAMEA1466351	Shigella sonnei	Escherichia coli
SAMEA1466352	Shigella sonnei	Escherichia coli
SAMEA1466353	Shigella sonnei	Escherichia coli
SAMEA1466354	Shigella sonnei	Escherichia coli
SAMEA1466355	Shigella sonnei	Escherichia coli
SAMEA1466356	Shigella sonnei	Escherichia coli
SAMEA1466357	Shigella sonnei	Escherichia coli
SAMEA1466358	Shigella sonnei	Escherichia coli
SAMEA1466359	Shigella sonnei	Escherichia coli
SAMEA1466360	Shigella sonnei	Escherichia coli
SAMEA1466361	Shigella sonnei	Escherichia coli
SAMEA1466362	Shigella sonnei	Escherichia coli
SAMEA1466363	Shigella sonnei	Escherichia coli
SAMEA1466364	Shigella sonnei	Escherichia coli
SAMEA1466365	Shigella sonnei	Escherichia coli
SAMEA1466366	Shigella sonnei	Escherichia coli
SAMEA1466367	Shigella sonnei	Escherichia coli
SAMEA1466368	Shigella sonnei	Escherichia coli
SAMEA1466369	Shigella sonnei	Escherichia coli
SAMEA1466370	Shigella sonnei	Escherichia coli
SAMEA1466371	Shigella sonnei	Escherichia coli
SAMEA1466372	Shigella sonnei	Escherichia coli
SAMEA1466373	Shigella sonnei	Escherichia coli
SAMEA1466374	Shigella sonnei	Escherichia coli
SAMEA1466375	Shigella sonnei	Escherichia coli
SAMEA1466376	Shigella sonnei	Escherichia coli
SAMEA1466377	Shigella sonnei	Escherichia coli
SAMEA1466378	Shigella sonnei	Escherichia coli
SAMEA1466379	Shigella sonnei	Escherichia coli
SAMEA1466380	Shigella sonnei	Escherichia coli
SAMEA1466381	Shigella sonnei	Escherichia coli
SAMEA1466382	Shigella sonnei	Escherichia coli
SAMEA1466383	Shigella sonnei	Escherichia coli
SAMEA1466384	Shigella sonnei	Escherichia coli
SAMEA1466385	Shigella sonnei	Escherichia coli
SAMEA1466386	Shigella sonnei	Escherichia coli
SAMEA1466387	Shigella sonnei	Escherichia coli
SAMEA1466388	Shigella sonnei	Escherichia coli
SAMEA1466389	Shigella sonnei	Escherichia coli
SAMEA1466390	Shigella sonnei	Escherichia coli
SAMEA1466391	Shigella sonnei	Escherichia coli
SAMEA1466392	Shigella sonnei	Escherichia coli
SAMEA1466393	Shigella sonnei	Escherichia coli
SAMEA1466394	Shigella sonnei	Escherichia coli
SAMEA1466453	Staphylococcus aureus	Mammaliicoccus sciuri
SAMEA1466707	Escherichia coli	Micrococcus luteus
SAMEA1483364	Chlamydia trachomatis	Bifidobacterium vaginale
SAMEA1483370	Chlamydia trachomatis	Absicoccus sp000434355
SAMEA1483372	Chlamydia trachomatis	Mesomycoplasma hyorhinis
SAMEA1483985	Escherichia coli	Klebsiella pneumoniae
SAMEA1485466	Mycobacterium tuberculosis	Klebsiella pneumoniae
SAMEA1486314	Hafnia alvei	Escherichia coli
SAMEA1486605	Escherichia coli	Klebsiella aerogenes
SAMEA1523445	Streptococcus pyogenes	Staphylococcus epidermidis
SAMEA1527853	Chlamydia trachomatis	Enterococcus faecalis
SAMEA1527857	Chlamydia trachomatis	Lactobacillus crispatus
SAMEA1527890	Chlamydia trachomatis	Lactobacillus jensenii
SAMEA1527905	Chlamydia trachomatis	Bifidobacterium vaginale
SAMEA1527906	Chlamydia trachomatis	Haemophilus quentini
SAMEA1527908	Chlamydia trachomatis	Chlamydophila abortus
SAMEA1527914	Chlamydia trachomatis	Bifidobacterium vaginale
SAMEA1527919	Chlamydia trachomatis	Escherichia coli
SAMEA1527927	Chlamydia trachomatis	KA00274 sp902373515
SAMEA1527934	Chlamydia trachomatis	Acinetobacter fasciculus
SAMEA1527939	Chlamydia trachomatis	Mesomycoplasma hyorhinis
SAMEA1527986	Hafnia alvei	Escherichia coli
SAMEA1529801	Staphylococcus aureus	Mammaliicoccus fleurettii
SAMEA1529818	Staphylococcus aureus	Escherichia coli
SAMEA1529821	Staphylococcus aureus	Mammaliicoccus fleurettii
SAMEA1529889	Staphylococcus aureus	Heyndrickxia oleronia
SAMEA1530123	Glaesserella parasuis	Acinetobacter fasciculus
SAMEA1530124	Glaesserella parasuis	Staphylococcus saprophyticus
SAMEA1530126	Glaesserella parasuis	Helcococcus ovis
SAMEA1530140	Glaesserella parasuis	Actinobacillus minor
SAMEA1530145	Glaesserella parasuis	Basfia porcinus
SAMEA1530151	Glaesserella parasuis	Basfia porcinus
SAMEA1530161	Glaesserella parasuis	Basfia porcinus
SAMEA1530171	Glaesserella parasuis	Basfia porcinus
SAMEA1530173	Glaesserella parasuis	Actinobacillus minor
SAMEA1530178	Glaesserella parasuis	Basfia porcinus
SAMEA1530186	Glaesserella parasuis	Basfia porcinus
SAMEA1530190	Glaesserella parasuis	Basfia porcinus
SAMEA1530191	Glaesserella parasuis	Actinobacillus minor
SAMEA1530194	Glaesserella parasuis	Actinobacillus minor
SAMEA1530709	Mycobacterium tuberculosis	Anaerospora hongkongensis
SAMEA1530746	Mycobacterium tuberculosis	Nocardia farcinica
SAMEA1530751	Mycobacterium tuberculosis	Bacillus clausii
SAMEA1530778	Mycobacterium tuberculosis	Paenibacillus antibioticophila
SAMEA1557254	Staphylococcus aureus	Enterococcus faecalis
SAMEA1559179	Chlamydia trachomatis	Mesomycoplasma hyorhinis
SAMEA1559181	Chlamydia trachomatis	Mesomycoplasma hyorhinis
SAMEA1559198	Chlamydia trachomatis	Mesomycoplasma hyorhinis
SAMEA1559254	Chlamydia trachomatis	Metamycoplasma orale
SAMEA1559261	Chlamydia trachomatis	Lactobacillus jensenii
SAMEA1559270	Chlamydia trachomatis	Metamycoplasma orale
SAMEA1559274	Chlamydia trachomatis	Mesomycoplasma hyorhinis
SAMEA1559279	Chlamydia trachomatis	Bifidobacterium swidsinskii
SAMEA1559302	Chlamydia trachomatis	Mesomycoplasma hyorhinis
SAMEA1559366	Shigella sonnei	Escherichia coli
SAMEA1559396	Shigella sonnei	Escherichia coli
SAMEA1559406	Shigella sonnei	Escherichia coli
SAMEA1559424	Campylobacter jejuni	Aliarcobacter butzleri
SAMEA1559441	Shigella sonnei	Escherichia coli
SAMEA1559472	Campylobacter jejuni	Acinetobacter terrae
SAMEA1559609	Campylobacter jejuni	Aliarcobacter butzleri
SAMEA1559638	Campylobacter jejuni	Aliarcobacter cryaerophilus
SAMEA1559775	Campylobacter jejuni	Aliarcobacter butzleri
SAMEA1559796	Shigella sonnei	Escherichia coli
SAMEA1559823	Campylobacter jejuni	Aliarcobacter butzleri
SAMEA1559840	Campylobacter jejuni	Enterococcus faecalis
SAMEA1559910	Shigella sonnei	Escherichia coli
SAMEA1559936	Shigella sonnei	Escherichia coli
SAMEA1559962	Shigella sonnei	Escherichia coli
SAMEA1559964	Campylobacter jejuni	Aliarcobacter butzleri
SAMEA1559970	Shigella sonnei	Escherichia coli
SAMEA1559972	Shigella sonnei	Escherichia coli
SAMEA1559977	Shigella sonnei	Escherichia coli
SAMEA1559980	Campylobacter jejuni	Enterococcus faecalis
SAMEA1559988	Shigella sonnei	Escherichia coli
SAMEA1559996	Campylobacter jejuni	Enterococcus faecalis
SAMEA1560023	Campylobacter jejuni	Lactococcus lactis
SAMEA1560048	Campylobacter jejuni	Aliarcobacter butzleri
SAMEA1560115	Campylobacter jejuni	Aliarcobacter butzleri
SAMEA1560176	Campylobacter jejuni	Bifidobacterium breve
SAMEA1560177	Campylobacter jejuni	Enterococcus faecalis
SAMEA1560240	Shigella sonnei	Escherichia coli
SAMEA1560253	Shigella sonnei	Escherichia coli
SAMEA1560284	Campylobacter jejuni	Aliarcobacter butzleri
SAMEA1560371	Shigella sonnei	Escherichia coli
SAMEA1560384	Campylobacter jejuni	Bifidobacterium breve
SAMEA1560411	Shigella sonnei	Campylobacter jejuni
SAMEA1560433	Campylobacter jejuni	Microbacterium sp003610405
SAMEA1560456	Shigella sonnei	Escherichia coli
SAMEA1560460	Shigella sonnei	Escherichia coli
SAMEA1560472	Shigella sonnei	Escherichia coli
SAMEA1560484	Shigella sonnei	Escherichia coli
SAMEA1560497	Shigella sonnei	Escherichia coli
SAMEA1561868	Actinobacillus pleuropneumoniae	Pasteurella multocida
SAMEA1561886	Actinobacillus pleuropneumoniae	Brevibacillus borstelensis
SAMEA1561953	Actinobacillus pleuropneumoniae	Pasteurella multocida
SAMEA1564828	Staphylococcus aureus	Mammaliicoccus fleurettii
SAMEA1564831	Staphylococcus aureus	Mammaliicoccus fleurettii
SAMEA1564851	Staphylococcus aureus	Mammaliicoccus fleurettii
SAMEA1568482	Mycoplasma hyopneumoniae	Salmonella enterica
SAMEA1568533	Mycoplasma hyopneumoniae	Mesomycoplasma flocculare
SAMEA1569413	Acinetobacter baumannii	Klebsiella pneumoniae
SAMEA1569509	Acinetobacter baumannii	Enterobacter hormaechei
SAMEA1569651	Shigella dysenteriae	Escherichia coli
SAMEA1569652	Shigella sonnei	Escherichia coli
SAMEA1569653	Shigella sonnei	Escherichia coli
SAMEA1569654	Shigella dysenteriae	Escherichia albertii
SAMEA1569655	Shigella boydii	Escherichia coli
SAMEA1569656	Shigella sonnei	Escherichia coli
SAMEA1569657	Shigella boydii	Escherichia coli
SAMEA1569658	Shigella flexneri	Escherichia coli
SAMEA1569659	Shigella dysenteriae	Escherichia coli
SAMEA1569660	Shigella sonnei	Escherichia coli
SAMEA1569661	Shigella boydii	Escherichia coli
SAMEA1569662	Shigella flexneri	Escherichia coli
SAMEA1569663	Shigella dysenteriae	Escherichia coli
SAMEA1569664	Shigella dysenteriae	Escherichia coli
SAMEA1569665	Shigella sonnei	Escherichia coli
SAMEA1569666	Shigella boydii	Escherichia coli
SAMEA1569667	Shigella dysenteriae	Escherichia coli
SAMEA1569668	Shigella boydii	Escherichia coli
SAMEA1569669	Shigella sonnei	Escherichia coli
SAMEA1569670	Shigella sonnei	Escherichia coli
SAMEA1569671	Shigella sonnei	Escherichia coli
SAMEA1569672	Shigella dysenteriae	Escherichia coli
SAMEA1569673	Shigella sonnei	Escherichia coli
SAMEA1569674	Shigella sonnei	Escherichia coli
SAMEA1569675	Shigella flexneri	Escherichia coli
SAMEA1569676	Shigella flexneri	Escherichia coli
SAMEA1569677	Shigella sonnei	Escherichia coli
SAMEA1569678	Shigella sonnei	Escherichia coli
SAMEA1569679	Shigella boydii	Escherichia albertii
SAMEA1569680	Shigella flexneri	Escherichia coli
SAMEA1569681	Shigella boydii	Escherichia coli
SAMEA1569682	Shigella sonnei	Escherichia coli
SAMEA1569683	Shigella sonnei	Escherichia coli
SAMEA1569684	Shigella dysenteriae	Escherichia coli
SAMEA1569685	Shigella sonnei	Escherichia coli
SAMEA1569686	Shigella sonnei	Escherichia coli
SAMEA1569687	Shigella sonnei	Escherichia coli
SAMEA1569688	Shigella sonnei	Escherichia coli
SAMEA1569689	Shigella sonnei	Escherichia coli
SAMEA1569690	Shigella flexneri	Escherichia coli
SAMEA1569691	Shigella dysenteriae	Escherichia coli
SAMEA1569692	Shigella sonnei	Escherichia coli
SAMEA1569693	Shigella dysenteriae	Escherichia coli
SAMEA1569694	Shigella flexneri	Escherichia coli
SAMEA1569695	Shigella boydii	Escherichia coli
SAMEA1569696	Shigella dysenteriae	Escherichia coli
SAMEA1569697	Shigella dysenteriae	Escherichia coli
SAMEA1569698	Shigella sonnei	Escherichia coli
SAMEA1569699	Shigella sonnei	Escherichia coli
SAMEA1569700	Shigella boydii	Escherichia coli
SAMEA1569701	Shigella flexneri	Escherichia coli
SAMEA1569702	Shigella boydii	Escherichia coli
SAMEA1569703	Shigella boydii	Escherichia coli
SAMEA1569704	Shigella sonnei	Escherichia coli
SAMEA1569705	Shigella sonnei	Escherichia coli
SAMEA1569706	Shigella dysenteriae	Escherichia coli
SAMEA1569707	Shigella sonnei	Escherichia coli
SAMEA1569708	Shigella dysenteriae	Escherichia coli
SAMEA1569709	Shigella flexneri	Escherichia coli
SAMEA1569710	Shigella sonnei	Escherichia coli
SAMEA1569711	Shigella sonnei	Escherichia coli
SAMEA1569712	Shigella sonnei	Escherichia coli
SAMEA1569713	Shigella flexneri	Escherichia coli
SAMEA1569714	Shigella dysenteriae	Escherichia coli
SAMEA1569715	Shigella dysenteriae	Escherichia coli
SAMEA1569716	Shigella dysenteriae	Escherichia coli
SAMEA1569717	Shigella flexneri	Escherichia coli
SAMEA1569718	Shigella boydii	Escherichia coli
SAMEA1569719	Shigella boydii	Escherichia coli
SAMEA1569720	Shigella boydii	Escherichia coli
SAMEA1569721	Shigella sonnei	Salmonella enterica
SAMEA1569722	Shigella dysenteriae	Escherichia coli
SAMEA1569723	Shigella flexneri	Escherichia coli
SAMEA1569724	Shigella boydii	Escherichia coli
SAMEA1569725	Shigella sonnei	Escherichia coli
SAMEA1569726	Shigella sonnei	Escherichia coli
SAMEA1569727	Shigella sonnei	Escherichia coli
SAMEA1569728	Shigella dysenteriae	Escherichia coli
SAMEA1569729	Shigella flexneri	Escherichia coli
SAMEA1569730	Shigella boydii	Escherichia albertii
SAMEA1569731	Shigella sonnei	Escherichia coli
SAMEA1569732	Shigella dysenteriae	Escherichia coli
SAMEA1569733	Shigella dysenteriae	Escherichia coli
SAMEA1569734	Shigella sonnei	Escherichia coli
SAMEA1569735	Shigella sonnei	Escherichia coli
SAMEA1569736	Shigella flexneri	Escherichia coli
SAMEA1569737	Shigella dysenteriae	Escherichia coli
SAMEA1569738	Shigella sonnei	Escherichia coli
SAMEA1569739	Shigella flexneri	Escherichia coli
SAMEA1569740	Shigella boydii	Escherichia coli
SAMEA1569741	Shigella sonnei	Escherichia coli
SAMEA1569742	Shigella boydii	Escherichia coli
SAMEA1569743	Shigella boydii	Escherichia coli
SAMEA1569744	Shigella sonnei	Escherichia coli
SAMEA1569745	Shigella sonnei	Escherichia coli
SAMEA1569746	Shigella dysenteriae	Escherichia coli
SAMEA1569747	Shigella dysenteriae	Escherichia coli
SAMEA1569748	Shigella flexneri	Escherichia coli
SAMEA1569749	Shigella sonnei	Escherichia coli
SAMEA1569750	Shigella flexneri	Escherichia coli
SAMEA1569751	Shigella sonnei	Escherichia coli
SAMEA1569752	Shigella sonnei	Escherichia coli
SAMEA1569753	Shigella flexneri	Escherichia coli
SAMEA1569754	Shigella boydii	Escherichia coli
SAMEA1569755	Shigella sonnei	Escherichia coli
SAMEA1569756	Shigella sonnei	Escherichia coli
SAMEA1569757	Shigella sonnei	Escherichia coli
SAMEA1569758	Shigella sonnei	Escherichia coli
SAMEA1569759	Shigella sonnei	Escherichia coli
SAMEA1569760	Shigella sonnei	Escherichia coli
SAMEA1569761	Shigella flexneri	Escherichia coli
SAMEA1569762	Shigella sonnei	Escherichia coli
SAMEA1569763	Shigella sonnei	Escherichia coli
SAMEA1569764	Shigella sonnei	Escherichia coli
SAMEA1569765	Shigella sonnei	Escherichia coli
SAMEA1569766	Shigella sonnei	Escherichia coli
SAMEA1569767	Shigella flexneri	Escherichia coli
[truncated: 19,350 more rows]
